# Supplementary material for: Comparative tissue transcriptomics reveal prompt inter-organ communication in response to local bacterial kidney infection
Source: BMC Genomics. 2011 Feb 21;12:123. doi: 10.1186/1471-2164-12-123 (PMC3047304; doi:10.1186/1471-2164-12-123)
Supplement: Additional file 1 — Table of differentially expressed genes (thresholds adjusted P-value 0.05, fold expression >2) in rat kidney 8 h post-infection [file 1471-2164-12-123-S1.XLS]

## Sheet: Sheet1
ENSEMBL ID	log2(expression)	adj.P.Val	Entrez Gene ID	Gene Symbol	Description
ENSRNOG00000022298	2.92845	1.59884e-05	305236	Cxcl11	chemokine (C-X-C motif) ligand 11 [Source:RefSeq peptide;Acc:NP_891997]
ENSRNOG00000013621	2.52255	4.80538e-05	362993	Rnd1	Rho family GTPase 1 [Source:RefSeq peptide;Acc:NP_001013240]
ENSRNOG00000008144	2.39448	5.06168e-05	24508	Irf1	Interferon regulatory factor 1 (IRF-1) [Source:UniProtKB/Swiss-Prot;Acc:P23570]
ENSRNOG00000011483	3.61875	9.63903e-05	94195	S100a9
ENSRNOG00000011205	1.93507	0.000237405	25542	Ccl3	C-C motif chemokine 3 Precursor (Small-inducible cytokine A3)(Macrophage inflammatory protein 1-alpha)(MIP-1-alpha) [Source:UniProtKB/Swiss-Prot;Acc:P50229]
ENSRNOG00000007159	2.60373	0.000237405	24770	Ccl2	C-C motif chemokine 2 Precursor (Small-inducible cytokine A2)(Monocyte chemoattractant protein 1)(Monocyte chemotactic protein 1)(MCP-1)(Immediate-early serum-responsive JE protein) [Source:UniProtKB/Swiss-Prot;Acc:P14844]
ENSRNOG00000005731	1.78557	0.00033087	78971	Birc3	baculoviral IAP repeat-containing 3 [Source:RefSeq peptide;Acc:NP_076477]
ENSRNOG00000012280	2.04421	0.000417694	689388,682447	Ptx3	pentraxin related [Source:RefSeq peptide;Acc:NP_001103006]
ENSRNOG00000021802	1.75107	0.000417694	298693	G1p2	interferon, alpha-inducible protein (clone IFI-15K) [Source:RefSeq peptide;Acc:NP_001100170]
ENSRNOG00000007545	2.26535	0.000421182	362850	Angptl4	Angiopoietin-related protein 4 Precursor (Angiopoietin-like 4)(Hepatic fibrinogen/angiopoietin-related protein)(HFARP) [Source:UniProtKB/Swiss-Prot;Acc:Q6TMA8]
ENSRNOG00000010278	2.88248	0.000237405	24498	Il6	Interleukin-6 Precursor (IL-6) [Source:UniProtKB/Swiss-Prot;Acc:P20607]
ENSRNOG00000022256	2.06562	0.000461095	245920	Cxcl10	C-X-C motif chemokine 10 Precursor (Small-inducible cytokine B10)(Interferon-inducible protein 10)(Gamma-IP10)(IP-10)(Protein Mob-1) [Source:UniProtKB/Swiss-Prot;Acc:P48973]
ENSRNOG00000016893	2.46539	0.000313613	NA	NA	NA
ENSRNOG00000002470	1.79208	0.000582681	246208	Ifi47	interferon gamma inducible protein 47 [Source:RefSeq peptide;Acc:NP_742016]
ENSRNOG00000009561	1.70001	0.000623221	NA	NA	NA
ENSRNOG00000016893	2.47407	0.000417694	NA	NA	NA
ENSRNOG00000005871	1.44967	0.000636728	60582	Il1rn	Interleukin-1 receptor antagonist protein Precursor (IL-1ra)(IL-1RN)(IRAP)(IL1 inhibitor) [Source:UniProtKB/Swiss-Prot;Acc:P25086]
ENSRNOG00000010941	1.38349	0.00127245	310877	Tifa	TRAF-interacting protein with FHA domain-containing protein A (TRAF2-binding protein) [Source:UniProtKB/Swiss-Prot;Acc:Q5XIB9]
ENSRNOG00000015992	1.95182	0.00147925	29538	Ccl20	C-C motif chemokine 20 Precursor (Small-inducible cytokine A20)(Macrophage inflammatory protein 3 alpha)(MIP-3-alpha)(Liver and activation-regulated chemokine)(CC chemokine LARC)(Beta chemokine exodus-1)(CC chemokine ST38) [Source:UniProtKB/Swiss-Prot;Acc:P97884]
ENSRNOG00000009389	1.48919	0.00159787	362491	Ripk2	Ripk2 protein Fragment [Source:UniProtKB/TrEMBL;Acc:Q3B7U0]
ENSRNOG00000011023	2.75287	0.00115925	24599	Nos2,LOC497963	Nitric oxide synthase, inducible (EC 1.14.13.39)(Inducible NO synthase)(Inducible NOS)(iNOS)(NOS type II) [Source:UniProtKB/Swiss-Prot;Acc:Q06518]
ENSRNOG00000027024	1.69776	0.00164891	360857	Rgs16	Regulator of G-protein signaling 16 (RGS16)(Retinally abundant regulator of G-protein signaling)(RGS-R) [Source:UniProtKB/Swiss-Prot;Acc:P56700]
ENSRNOG00000022839	2.08031	0.00119126	309526	Ifit3	interferon-induced protein with tetratricopeptide repeats 3 [Source:RefSeq peptide;Acc:NP_001007695]
ENSRNOG00000001943	1.22717	0.0018884	288135	Retnlg	resistin-like gamma [Source:RefSeq peptide;Acc:NP_853656]
ENSRNOG00000002792	1.55784	0.00209927	114105	Cxcl2	C-X-C motif chemokine 2 Precursor (Macrophage inflammatory protein 2)(MIP2)(Cytokine-induced neutrophil chemoattractant 3)(CINC-3) [Source:UniProtKB/Swiss-Prot;Acc:P30348]
ENSRNOG00000001414	1.37953	0.00209927	24617	Serpine1	Plasminogen activator inhibitor 1 Precursor (PAI-1)(PAI)(Endothelial plasminogen activator inhibitor) [Source:UniProtKB/Swiss-Prot;Acc:P20961]
ENSRNOG00000001607	1.18391	0.00225514	79252	Adamts1	A disintegrin and metalloproteinase with thrombospondin motifs 1 Precursor (ADAMTS-1)(ADAM-TS 1)(ADAM-TS1)(EC 3.4.24.-) [Source:UniProtKB/Swiss-Prot;Acc:Q9WUQ1]
ENSRNOG00000026998	1.33771	0.00265704	NA	NA	NA
ENSRNOG00000019130	1.20101	0.00267323	NA	NA	NA
ENSRNOG00000023334	1.18769	0.00268482	NA	NA	poly (ADP-ribose) polymerase family, member 14 Gene [Source:MGI Symbol;Acc:MGI:1919489]
ENSRNOG00000022992	1.35037	0.00268482	NA	NA	NA
ENSRNOG00000002568	1.23802	0.00294646	252971	Socs1	Suppressor of cytokine signaling 1 (SOCS-1) [Source:UniProtKB/Swiss-Prot;Acc:Q9QX78]
ENSRNOG00000005905	1.14884	0.00300444	24626	Pde4b	cAMP-specific 3',5'-cyclic phosphodiesterase 4B (EC 3.1.4.17)(DPDE4) [Source:UniProtKB/Swiss-Prot;Acc:P14646]
ENSRNOG00000015416	1.33639	0.00300444	363227	Obfc2a	SOSS complex subunit B2 (Sensor of single-strand DNA complex subunit B2)(Sensor of ssDNA subunit B2)(SOSS-B2)(Single-stranded DNA-binding protein 2)(Oligonucleotide/oligosaccharide-binding fold-containing protein 2A) [Source:UniProtKB/Swiss-Prot;Acc:Q5FVP2]
ENSRNOG00000012881	1.30719	0.00372645	84586	Fgl2	fibrinogen-like 2 [Source:RefSeq peptide;Acc:NP_445907]
ENSRNOG00000009919	1.09588	0.00374161	306127	Irg1	immunoresponsive 1 homolog [Source:RefSeq peptide;Acc:NP_001100752]
ENSRNOG00000016893	1.63604	0.00350006	NA	NA	NA
ENSRNOG00000007092	1.11511	0.0044325	24366	Fgb	Fibrinogen beta chain Precursor (Liver regeneration-related protein LRRG036/LRRG043/LRRG189) [Contains Fibrinopeptide B] [Source:UniProtKB/Swiss-Prot;Acc:P14480]
ENSRNOG00000004575	1.83165	0.00455772	24493	Il1a	Interleukin-1 alpha Precursor (IL-1 alpha) [Source:UniProtKB/Swiss-Prot;Acc:P16598]
ENSRNOG00000002946	1.29998	0.00481006	89829	Socs3	Suppressor of cytokine signaling 3 (SOCS-3)(Cytokine-inducible SH2 protein 3) [Source:UniProtKB/Swiss-Prot;Acc:O88583]
ENSRNOG00000019141	1.11665	0.00481006	309527	Ch25h	Cholesterol 25-hydroxylase (EC 1.14.99.38)(Cholesterol 25-monooxygenase) [Source:UniProtKB/Swiss-Prot;Acc:Q4QQV7]
ENSRNOG00000010208	1.09631	0.00481006	116510	Timp1	Metalloproteinase inhibitor 1 Precursor (TIMP-1) [Source:UniProtKB/Swiss-Prot;Acc:P30120]
ENSRNOG00000002802	1.44481	0.00486664	81503	Cxcl1	Growth-regulated alpha protein Precursor (C-X-C motif chemokine 1)(Cytokine-induced neutrophil chemoattractant 1)(CINC-1)(Platelet-derived growth factor-inducible protein KC) [Source:UniProtKB/Swiss-Prot;Acc:P14095]
ENSRNOG00000014333	1.55852	0.00517444	25361	Vcam1	Vascular cell adhesion protein 1 Precursor (V-CAM 1)(CD106 antigen) [Source:UniProtKB/Swiss-Prot;Acc:P29534]
ENSRNOG00000011913	1.04924	0.00564049	24268	Cp	Ceruloplasmin Precursor (EC 1.16.3.1)(Ferroxidase) [Source:UniProtKB/Swiss-Prot;Acc:P13635]
ENSRNOG00000021357	1.42297	0.00564606	114247	Slfn3	schlafen 3 [Source:RefSeq peptide;Acc:NP_446139]
ENSRNOG00000023334	1.03661	0.00690451	NA	NA	poly (ADP-ribose) polymerase family, member 14 Gene [Source:MGI Symbol;Acc:MGI:1919489]
ENSRNOG00000016044	1.17724	0.00712854	295326	RGD1308694	NA
ENSRNOG00000009637	1.09327	0.00739215	NA	NA	NA
ENSRNOG00000027008	1.09521	0.00739306	303163	Igtp	interferon gamma induced GTPase [Source:RefSeq peptide;Acc:NP_001008765]
ENSRNOG00000011800	1.03939	0.00841371	25584	F3	Tissue factor Precursor (TF)(Coagulation factor III)(CD142 antigen) [Source:UniProtKB/Swiss-Prot;Acc:P42533]
ENSRNOG00000005152	-1.13556	0.00942924	NA	NA	NA
ENSRNOG00000018911	1.01254	0.00942924	117276	Pfkfb3	6-phosphofructo-2-kinase/fructose-2,6-biphosphatase 3 (6PF-2-K/Fru-2,6-P2ASE brain-type isozyme)(RB2K) [Includes 6-phosphofructo-2-kinase(EC 2.7.1.105);Fructose-2,6-bisphosphatase(EC 3.1.3.46)] [Source:UniProtKB/Swiss-Prot;Acc:O35552]
ENSRNOG00000015011	1.3002	0.00942924	309415	RGD1307524	RGD1307524 protein Fragment [Source:UniProtKB/TrEMBL;Acc:B2GV30]
ENSRNOG00000002794	2.42912	0.00942924	25651	Selp	P-selectin Precursor (Granule membrane protein 140)(GMP-140)(PADGEM)(Leukocyte-endothelial cell adhesion molecule 3)(LECAM3)(CD62 antigen-like family member P)(CD62P antigen) [Source:UniProtKB/Swiss-Prot;Acc:P98106]
ENSRNOG00000004329	-1.39673	0.010854	NA	NA	NA
ENSRNOG00000008375	1.0458	0.0116148	140914	Olr1	Oxidized low-density lipoprotein receptor 1 (Ox-LDL receptor 1)(Lectin-type oxidized LDL receptor 1)(Lectin-like oxidized LDL receptor 1)(Lectin-like oxLDL receptor 1)(LOX-1) [Contains Oxidized low-density lipoprotein receptor 1, soluble form] [Source:UniProtKB/Swiss-Prot;Acc:O70156]
ENSRNOG00000019549	1.44026	0.0130404	83425	Akap12	A-kinase anchor protein 12 [Source:UniProtKB/Swiss-Prot;Acc:Q5QD51]
ENSRNOG00000024024	1.1372	0.0130404	NA	NA	NA
ENSRNOG00000018659	1.02464	0.0141013	78965	Csf1	Macrophage colony-stimulating factor 1 Precursor (CSF-1)(MCSF) [Contains Processed macrophage colony-stimulating factor 1] [Source:UniProtKB/Swiss-Prot;Acc:Q8JZQ0]
ENSRNOG00000002776	1.88698	0.0137884	29259	Sell	L-selectin Precursor (Lymph node homing receptor)(Leukocyte adhesion molecule 1)(LAM-1)(Lymphocyte antigen 22)(Ly-22)(Lymphocyte surface MEL-14 antigen)(Leukocyte-endothelial cell adhesion molecule 1)(LECAM1)(CD62 antigen-like family member L)(CD62L /.../en) [Source:UniProtKB/Swiss-Prot;Acc:P30836]
ENSRNOG00000007067	-1.1342	0.0145094	54282	Padi1	Protein-arginine deiminase type-1 (EC 3.5.3.15)(Protein-arginine deiminase type I)(Peptidylarginine deiminase I)(PAD-R11) [Source:UniProtKB/Swiss-Prot;Acc:O88806]
ENSRNOG00000009907	1.74626	0.0147813	63849	Mmp8	Neutrophil collagenase Precursor (EC 3.4.24.34)(Matrix metalloproteinase-8)(MMP-8) [Source:UniProtKB/Swiss-Prot;Acc:O88766]
ENSRNOG00000000768	1.0068	0.0165909	29168	Ubd	Ubiquitin D (Ubiquitin-like protein FAT10)(Diubiquitin) [Source:UniProtKB/Swiss-Prot;Acc:Q921A3]
ENSRNOG00000017414	1.07863	0.0177881	293624	Irf7	interferon regulatory factor 7 [Source:RefSeq peptide;Acc:NP_001028863]
ENSRNOG00000023257	1.22286	0.0177881	312566	Adamts9	a disintegrin-like and metalloprotease (reprolysin type) with thrombospondin type 1 motif, 9 [Source:RefSeq peptide;Acc:NP_001101347]
ENSRNOG00000007002	1.15961	0.0177881	60584	Lif	Leukemia inhibitory factor Precursor (LIF)(Cholinergic neuronal differentiation factor) [Source:UniProtKB/Swiss-Prot;Acc:P17777]
ENSRNOG00000019822	1.12473	0.0209107	299626	Gadd45b	growth arrest and DNA-damage-inducible, beta [Source:RefSeq peptide;Acc:NP_001008322]
ENSRNOG00000009946	1.01813	0.0219008	300438	Ldlr	Low-density lipoprotein receptor Precursor (LDL receptor) [Source:UniProtKB/Swiss-Prot;Acc:P35952]
ENSRNOG00000021687	1.16732	0.0219008	NA	NA	NA
ENSRNOG00000020679	1.0416	0.0253627	25464	Icam1	Intercellular adhesion molecule 1 Precursor (ICAM-1)(CD54 antigen) [Source:UniProtKB/Swiss-Prot;Acc:Q00238]
ENSRNOG00000008371	1.10866	0.0274993	25685	Igfbp1	Insulin-like growth factor-binding protein 1 Precursor (IGF-binding protein 1)(IGFBP-1)(IBP-1) [Source:UniProtKB/Swiss-Prot;Acc:P21743]
ENSRNOG00000001187	1.05291	0.0280341	304545	Oasl	2'-5'-oligoadenylate synthetase-like [Source:RefSeq peptide;Acc:NP_001009681]
ENSRNOG00000023257	1.18411	0.0335706	312566	Adamts9	a disintegrin-like and metalloprotease (reprolysin type) with thrombospondin type 1 motif, 9 [Source:RefSeq peptide;Acc:NP_001101347]
ENSRNOG00000001388	1.20624	0.0430115	25044	Sds	L-serine dehydratase/L-threonine deaminase (EC 4.3.1.17)(L-serine deaminase)(SDH)(L-threonine dehydratase)(EC 4.3.1.19)(TDH) [Source:UniProtKB/Swiss-Prot;Acc:P09367]
ENSRNOG00000004315	-1.04936	0.0498159	NA	NA	NA
