# Supplementary material for: Comparative tissue transcriptomics reveal prompt inter-organ communication in response to local bacterial kidney infection
Source: BMC Genomics. 2011 Feb 21;12:123. doi: 10.1186/1471-2164-12-123 (PMC3047304; doi:10.1186/1471-2164-12-123)
Supplement: Additional file 2 — Output of BINGO analysis of Entrez gene ID's of bona fide annotated genes found in additional file 1 [file 1471-2164-12-123-S2.XLS]

## Sheet: Sheet1
File created with BiNGO (c) on Apr 29, 2010 at 12:17:23 PM
ontology: process
curator: GO
Selected ontology file : jar:file:/home/jorrit/.cytoscape/2.6/plugins/BiNGO-2.31/BiNGO.jar!/GO_Biological_Process
Selected annotation file : jar:file:/home/jorrit/.cytoscape/2.6/plugins/BiNGO-2.31/BiNGO.jar!/R_norvegicus_default
Discarded evidence codes :
Overrepresentation
Selected statistical test : Hypergeometric test
Selected correction : Benjamini & Hochberg False Discovery Rate (FDR) correction
Selected significance level : 0.001
Testing option : Test cluster versus whole annotation
The selected cluster :
252971	83425	362491	24770	360857	245920	24599	295326	24508	25044	362850	25584	24366	310877	312566	24268	24626	362993	116510	60584	288135	306127	24617	300438	309527	25361	246208	78965	293624	298693	363227	29168	140914	25464	303163	78971	24498	309526	117276	299626	89829	114247	689389	63849	84586	24493	60582	25685	81503	25651
No annotations were retrieved for the following entities:
303163	288135	309526	246208	24626	114247	689389	363227	295326	309415
GO-ID	p-value	corr p-value	x	nX	N	Description	Genes in test set
2245	2.3946E-13	1.6092E-10	16	365	50	12936	response to wounding	24493|60582|25685|24770|81503|25651|245920|116510|140914|29538|24498|24617|25542|25584|24366|114105
2376	5.5963E-13	1.8804E-10	21	815	50	12936	immune system process	24493|25361|60582|362491|81503|24770|78965|25651|293624|305236|245920|304545|140914|24508|60584|25464|29538|24498|25542|94195|114105
9605	1.1993E-12	2.6863E-10	19	652	50	12936	response to external stimulus	24493|60582|25685|81503|24770|24268|25651|245920|116510|140914|29538|24498|89829|24617|25542|25584|94195|24366|114105
6954	2.9221E-10	4.9092E-8	11	207	50	12936	inflammatory response	29538|24493|24498|60582|81503|24770|25651|25542|245920|114105|140914
50900	3.9738E-10	5.3408E-8	7	46	50	12936	leukocyte migration	25464|25361|81503|25651|25542|94195|114105
6955	1.9110E-9	2.1403E-7	15	567	50	12936	immune response	24493|60582|24770|81503|293624|245920|305236|304545|140914|60584|25464|29538|24498|25542|114105
6935	9.1789E-9	7.7103E-7	7	71	50	12936	chemotaxis	29538|81503|24770|25542|245920|94195|114105
42330	9.1789E-9	7.7103E-7	7	71	50	12936	taxis	29538|81503|24770|25542|245920|94195|114105
6952	1.1095E-8	8.2841E-7	12	369	50	12936	defense response	29538|24493|24498|60582|81503|24770|25651|25542|245920|24599|114105|140914
6950	3.8119E-8	2.5616E-6	19	1199	50	12936	response to stress	24493|60582|25685|81503|24770|25651|245920|24599|116510|140914|29538|24498|89829|24617|25542|362850|25584|24366|114105
51706	8.0416E-7	4.9127E-5	9	271	50	12936	multi-organism process	60584|24498|60582|25361|89829|306127|293624|84586|24599
7159	1.1260E-6	6.3056E-5	4	21	50	12936	leukocyte adhesion	25464|25361|25651|140914
30595	2.7729E-6	1.4334E-4	4	26	50	12936	leukocyte chemotaxis	81503|25542|94195|114105
7626	5.0334E-6	2.4160E-4	7	178	50	12936	locomotory behavior	29538|81503|24770|25542|245920|94195|114105
7610	8.8529E-6	3.9661E-4	9	363	50	12936	behavior	29538|24498|60582|81503|24770|25542|245920|94195|114105
42465	1.4642E-5	5.7048E-4	2	2	50	12936	kinesis	29538|24770
42466	1.4642E-5	5.7048E-4	2	2	50	12936	chemokinesis	29538|24770
51869	1.5281E-5	5.7048E-4	28	3510	50	12936	response to stimulus	24770|293624|245920|24599|140914|25464|24498|89829|25584|362850|24366|24493|60582|25685|24268|81503|25651|305236|304545|116510|60584|29538|306127|24617|300438|25542|94195|114105
[truncated: 10 more columns]
