# Supplementary material for: Comparative tissue transcriptomics reveal prompt inter-organ communication in response to local bacterial kidney infection
Source: BMC Genomics. 2011 Feb 21;12:123. doi: 10.1186/1471-2164-12-123 (PMC3047304; doi:10.1186/1471-2164-12-123)
Supplement: Additional file 3 — Table of differentially expressed genes (threshold adjusted P-value 0.5) in rat kidney 8 h post-infection [file 1471-2164-12-123-S3.XLS]

## Sheet: Sheet1
ENSEMBL ID	log2(expression)	adj.P.Val	Bayes	Entrez Gene ID	Gene Symbol	Description
ENSRNOG00000022298	2.92845	1.59884e-05	10.7952	305236	Cxcl11	chemokine (C-X-C motif) ligand 11 [Source:RefSeq peptide;Acc:NP_891997]
ENSRNOG00000013621	2.52255	4.80538e-05	9.84099	362993	Rnd1	Rho family GTPase 1 [Source:RefSeq peptide;Acc:NP_001013240]
ENSRNOG00000008144	2.39448	5.06168e-05	9.56905	24508	Irf1	Interferon regulatory factor 1 (IRF-1) [Source:UniProtKB/Swiss-Prot;Acc:P23570]
ENSRNOG00000011483	3.61875	9.63903e-05	8.9797	94195	S100a9	Protein S100-A9 (S100 calcium-binding protein A9)(Calgranulin-B)(Migration inhibitory factor-related protein 14)(MRP-14)(Myeloid-related protein 14)(p14) [Source:UniProtKB/Swiss-Prot;Acc:P50116]
ENSRNOG00000011205	1.93507	0.000237405	8.05026	25542	Ccl3	C-C motif chemokine 3 Precursor (Small-inducible cytokine A3)(Macrophage inflammatory protein 1-alpha)(MIP-1-alpha) [Source:UniProtKB/Swiss-Prot;Acc:P50229]
ENSRNOG00000007159	2.60373	0.000237405	7.98752	24770	Ccl2	C-C motif chemokine 2 Precursor (Small-inducible cytokine A2)(Monocyte chemoattractant protein 1)(Monocyte chemotactic protein 1)(MCP-1)(Immediate-early serum-responsive JE protein) [Source:UniProtKB/Swiss-Prot;Acc:P14844]
ENSRNOG00000005731	1.78557	0.00033087	7.52824	78971	Birc3	baculoviral IAP repeat-containing 3 [Source:RefSeq peptide;Acc:NP_076477]
ENSRNOG00000012280	2.04421	0.000417694	7.16492	689388,682447	Ptx3	pentraxin related [Source:RefSeq peptide;Acc:NP_001103006]
ENSRNOG00000021802	1.75107	0.000417694	7.12619	298693	G1p2	interferon, alpha-inducible protein (clone IFI-15K) [Source:RefSeq peptide;Acc:NP_001100170]
ENSRNOG00000007545	2.26535	0.000421182	7.05676	362850	Angptl4	Angiopoietin-related protein 4 Precursor (Angiopoietin-like 4)(Hepatic fibrinogen/angiopoietin-related protein)(HFARP) [Source:UniProtKB/Swiss-Prot;Acc:Q6TMA8]
ENSRNOG00000010278	2.88248	0.000237405	7.04963	24498	Il6	Interleukin-6 Precursor (IL-6) [Source:UniProtKB/Swiss-Prot;Acc:P20607]
ENSRNOG00000022256	2.06562	0.000461095	6.92646	245920	Cxcl10	C-X-C motif chemokine 10 Precursor (Small-inducible cytokine B10)(Interferon-inducible protein 10)(Gamma-IP10)(IP-10)(Protein Mob-1) [Source:UniProtKB/Swiss-Prot;Acc:P48973]
ENSRNOG00000016893	2.46539	0.000313613	6.82324	NA	NA	NA
ENSRNOG00000002470	1.79208	0.000582681	6.68359	246208	Ifi47	interferon gamma inducible protein 47 [Source:RefSeq peptide;Acc:NP_742016]
ENSRNOG00000009561	1.70001	0.000623221	6.57675	NA	NA	NA
ENSRNOG00000016893	2.47407	0.000417694	6.52744	NA	NA	NA
ENSRNOG00000005871	1.44967	0.000636728	6.50986	60582	Il1rn	Interleukin-1 receptor antagonist protein Precursor (IL-1ra)(IL-1RN)(IRAP)(IL1 inhibitor) [Source:UniProtKB/Swiss-Prot;Acc:P25086]
ENSRNOG00000010941	1.38349	0.00127245	5.79714	310877	Tifa	TRAF-interacting protein with FHA domain-containing protein A (TRAF2-binding protein) [Source:UniProtKB/Swiss-Prot;Acc:Q5XIB9]
ENSRNOG00000015992	1.95182	0.00147925	5.62692	29538	Ccl20	C-C motif chemokine 20 Precursor (Small-inducible cytokine A20)(Macrophage inflammatory protein 3 alpha)(MIP-3-alpha)(Liver and activation-regulated chemokine)(CC chemokine LARC)(Beta chemokine exodus-1)(CC chemokine ST38) [Source:UniProtKB/Swiss-Prot;Acc:P97884]
ENSRNOG00000009389	1.48919	0.00159787	5.52063	362491	Ripk2	Ripk2 protein Fragment [Source:UniProtKB/TrEMBL;Acc:Q3B7U0]
ENSRNOG00000011023	2.75287	0.00115925	5.4942	24599	LOC497963,Nos2	Nitric oxide synthase, inducible (EC 1.14.13.39)(Inducible NO synthase)(Inducible NOS)(iNOS)(NOS type II) [Source:UniProtKB/Swiss-Prot;Acc:Q06518]
ENSRNOG00000027024	1.69776	0.00164891	5.45513	360857	Rgs16	Regulator of G-protein signaling 16 (RGS16)(Retinally abundant regulator of G-protein signaling)(RGS-R) [Source:UniProtKB/Swiss-Prot;Acc:P56700]
ENSRNOG00000022839	2.08031	0.00119126	5.43785	309526	Ifit3	interferon-induced protein with tetratricopeptide repeats 3 [Source:RefSeq peptide;Acc:NP_001007695]
ENSRNOG00000001943	1.22717	0.0018884	5.30056	288135	Retnlg	resistin-like gamma [Source:RefSeq peptide;Acc:NP_853656]
ENSRNOG00000002792	1.55784	0.00209927	5.16819	114105	Cxcl2	C-X-C motif chemokine 2 Precursor (Macrophage inflammatory protein 2)(MIP2)(Cytokine-induced neutrophil chemoattractant 3)(CINC-3) [Source:UniProtKB/Swiss-Prot;Acc:P30348]
ENSRNOG00000001414	1.37953	0.00209927	5.13813	24617	Serpine1	Plasminogen activator inhibitor 1 Precursor (PAI-1)(PAI)(Endothelial plasminogen activator inhibitor) [Source:UniProtKB/Swiss-Prot;Acc:P20961]
ENSRNOG00000001607	1.18391	0.00225514	5.04203	79252	Adamts1	A disintegrin and metalloproteinase with thrombospondin motifs 1 Precursor (ADAMTS-1)(ADAM-TS 1)(ADAM-TS1)(EC 3.4.24.-) [Source:UniProtKB/Swiss-Prot;Acc:Q9WUQ1]
ENSRNOG00000026998	1.33771	0.00265704	4.86497	NA	NA	NA
ENSRNOG00000019130	1.20101	0.00267323	4.82843	NA	NA	NA
ENSRNOG00000023334	1.18769	0.00268482	4.76622	NA	NA	Poly [ADP-ribose] polymerase 14 (PARP-14)(EC 2.4.2.30)(Collaborator of STAT6)(CoaSt6) [Source:UniProtKB/Swiss-Prot;Acc:Q2EMV9]
ENSRNOG00000022992	1.35037	0.00268482	4.76527	NA	NA	NA
ENSRNOG00000002568	1.23802	0.00294646	4.65395	252971	Socs1	Suppressor of cytokine signaling 1 (SOCS-1) [Source:UniProtKB/Swiss-Prot;Acc:Q9QX78]
ENSRNOG00000005905	1.14884	0.00300444	4.60836	24626	Pde4b	cAMP-specific 3',5'-cyclic phosphodiesterase 4B (EC 3.1.4.17)(DPDE4) [Source:UniProtKB/Swiss-Prot;Acc:P14646]
ENSRNOG00000015416	1.33639	0.00300444	4.58221	363227	Obfc2a	Oligonucleotide/oligosaccharide-binding fold-containing protein 2A [Source:UniProtKB/Swiss-Prot;Acc:Q5FVP2]
ENSRNOG00000012881	1.30719	0.00372645	4.33672	84586	Fgl2	fibrinogen-like 2 [Source:RefSeq peptide;Acc:NP_445907]
ENSRNOG00000009919	1.09588	0.00374161	4.30825	306127	Irg1	immunoresponsive 1 homolog [Source:RefSeq peptide;Acc:NP_001100752]
ENSRNOG00000016893	1.63604	0.00350006	4.18512	NA	NA	NA
ENSRNOG00000007092	1.11511	0.0044325	4.13008	24366	Fgb	Fibrinogen beta chain Precursor (Liver regeneration-related protein LRRG036/LRRG043/LRRG189) [Contains Fibrinopeptide B] [Source:UniProtKB/Swiss-Prot;Acc:P14480]
ENSRNOG00000004575	1.83165	0.00455772	4.08098	24493	Il1a	Interleukin-1 alpha Precursor (IL-1 alpha) [Source:UniProtKB/Swiss-Prot;Acc:P16598]
ENSRNOG00000002946	1.29998	0.00481006	4.00339	89829	Socs3	Suppressor of cytokine signaling 3 (SOCS-3)(Cytokine-inducible SH2 protein 3) [Source:UniProtKB/Swiss-Prot;Acc:O88583]
ENSRNOG00000019141	1.11665	0.00481006	3.9681	309527	Ch25h	Cholesterol 25-hydroxylase (EC 1.14.99.38)(Cholesterol 25-monooxygenase) [Source:UniProtKB/Swiss-Prot;Acc:Q4QQV7]
ENSRNOG00000010208	1.09631	0.00481006	3.96393	116510	Timp1	Metalloproteinase inhibitor 1 Precursor (TIMP-1) [Source:UniProtKB/Swiss-Prot;Acc:P30120]
ENSRNOG00000002802	1.44481	0.00486664	3.93164	81503	Cxcl1	Growth-regulated alpha protein Precursor (C-X-C motif chemokine 1)(Cytokine-induced neutrophil chemoattractant 1)(CINC-1)(Platelet-derived growth factor-inducible protein KC) [Source:UniProtKB/Swiss-Prot;Acc:P14095]
ENSRNOG00000014333	1.55852	0.00517444	3.85422	25361	Vcam1	Vascular cell adhesion protein 1 Precursor (V-CAM 1)(CD106 antigen) [Source:UniProtKB/Swiss-Prot;Acc:P29534]
ENSRNOG00000011913	1.04924	0.00564049	3.75412	24268	Cp	Ceruloplasmin Precursor (EC 1.16.3.1)(Ferroxidase) [Source:UniProtKB/Swiss-Prot;Acc:P13635]
ENSRNOG00000021357	1.42297	0.00564606	3.73293	114247	Slfn3	schlafen 3 [Source:RefSeq peptide;Acc:NP_446139]
ENSRNOG00000003142	0.984917	0.00646579	3.58767	NA	NA	NA
ENSRNOG00000023334	1.03661	0.00690451	3.50722	NA	NA	Poly [ADP-ribose] polymerase 14 (PARP-14)(EC 2.4.2.30)(Collaborator of STAT6)(CoaSt6) [Source:UniProtKB/Swiss-Prot;Acc:Q2EMV9]
ENSRNOG00000016044	1.17724	0.00712854	3.45838	295326	RGD1308694	hypothetical protein LOC295326 [Source:RefSeq peptide;Acc:NP_001099926]
ENSRNOG00000009637	1.09327	0.00739215	3.40577	NA	NA	NA
ENSRNOG00000027008	1.09521	0.00739306	3.3872	303163	Igtp	interferon gamma induced GTPase [Source:RefSeq peptide;Acc:NP_001008765]
ENSRNOG00000011800	1.03939	0.00841371	3.24831	25584	F3	Tissue factor Precursor (TF)(Coagulation factor III)(CD142 antigen) [Source:UniProtKB/Swiss-Prot;Acc:P42533]
ENSRNOG00000010527	0.997094	0.00862836	3.2069	24795	Serpina3n	Serine protease inhibitor A3N Precursor (Serpin A3N)(Contrapsin-like protease inhibitor 6)(CPI-26)(Serine protease inhibitor 3)(SPI-3)(SPI-2.2) [Source:UniProtKB/Swiss-Prot;Acc:P09006]
ENSRNOG00000005905	0.978383	0.00909986	3.13951	24626	Pde4b	cAMP-specific 3',5'-cyclic phosphodiesterase 4B (EC 3.1.4.17)(DPDE4) [Source:UniProtKB/Swiss-Prot;Acc:P14646]
ENSRNOG00000005152	-1.13556	0.00942924	3.0653	NA	NA	NA
ENSRNOG00000013880	0.953825	0.00942924	3.03678	408224	Slpil3	antileukoproteinase-like 3 [Source:RefSeq peptide;Acc:NP_001008873]
ENSRNOG00000018911	1.01254	0.00942924	3.03515	117276	Pfkfb3	6-phosphofructo-2-kinase/fructose-2,6-biphosphatase 3 (6PF-2-K/Fru-2,6-P2ASE brain-type isozyme)(RB2K) [Includes 6-phosphofructo-2-kinase(EC 2.7.1.105);Fructose-2,6-bisphosphatase(EC 3.1.3.46)] [Source:UniProtKB/Swiss-Prot;Acc:O35552]
ENSRNOG00000007390	0.969827	0.00949988	3.00006	25493	Nfkbia	NF-kappa-B inhibitor alpha (I-kappa-B-alpha)(IkappaBalpha)(IkB-alpha)(RL/IF-1) [Source:UniProtKB/Swiss-Prot;Acc:Q63746]
ENSRNOG00000015011	1.3002	0.00942924	2.94452	309415	RGD1307524	RGD1307524 protein Fragment [Source:UniProtKB/TrEMBL;Acc:B2GV30]
ENSRNOG00000002794	2.42912	0.00942924	2.94277	25651	Selp	P-selectin Precursor (Granule membrane protein 140)(GMP-140)(PADGEM)(Leukocyte-endothelial cell adhesion molecule 3)(LECAM3)(CD62 antigen-like family member P)(CD62P antigen) [Source:UniProtKB/Swiss-Prot;Acc:P98106]
ENSRNOG00000011631	-0.957466	0.0105317	2.88727	24373	Fst	Follistatin Precursor (FS)(Activin-binding protein) [Source:UniProtKB/Swiss-Prot;Acc:P21674]
ENSRNOG00000004329	-1.39673	0.010854	2.84234	NA	NA	NA
ENSRNOG00000023969	0.951337	0.010854	2.82831	362376		Herc6 protein Fragment [Source:UniProtKB/TrEMBL;Acc:Q5U2P8]
ENSRNOG00000008375	1.0458	0.0116148	2.7493	140914	Olr1	Oxidized low-density lipoprotein receptor 1 (Ox-LDL receptor 1)(Lectin-type oxidized LDL receptor 1)(Lectin-like oxidized LDL receptor 1)(Lectin-like oxLDL receptor 1)(LOX-1) [Contains Oxidized low-density lipoprotein receptor 1, soluble form] [Source:UniProtKB/Swiss-Prot;Acc:O70156]
ENSRNOG00000019549	1.44026	0.0130404	2.61503	83425	Akap12	A-kinase anchor protein 12 [Source:UniProtKB/Swiss-Prot;Acc:Q5QD51]
ENSRNOG00000024024	1.1372	0.0130404	2.61029	NA	NA	NA
ENSRNOG00000018659	1.02464	0.0141013	2.5075	78965	Csf1	Macrophage colony-stimulating factor 1 Precursor (CSF-1)(MCSF) [Contains Processed macrophage colony-stimulating factor 1] [Source:UniProtKB/Swiss-Prot;Acc:Q8JZQ0]
ENSRNOG00000002776	1.88698	0.0137884	2.50477	29259	Sell	L-selectin Precursor (Lymph node homing receptor)(Leukocyte adhesion molecule 1)(LAM-1)(Lymphocyte antigen 22)(Ly-22)(Lymphocyte surface MEL-14 antigen)(Leukocyte-endothelial cell adhesion molecule 1)(LECAM1)(CD62 antigen-like family member L)(CD62L antigen) [Source:UniProtKB/Swiss-Prot;Acc:P30836]
ENSRNOG00000016893	0.891969	0.0144232	2.47209	NA	NA	NA
ENSRNOG00000013269	0.939344	0.0145094	2.43948	246775	Tnfsf10	tumor necrosis factor (ligand) superfamily, member 10 [Source:RefSeq peptide;Acc:NP_663714]
ENSRNOG00000007067	-1.1342	0.0145094	2.43918	54282	Padi1	Protein-arginine deiminase type-1 (EC 3.5.3.15)(Protein-arginine deiminase type I)(Peptidylarginine deiminase I)(PAD-R11) [Source:UniProtKB/Swiss-Prot;Acc:O88806]
ENSRNOG00000009907	1.74626	0.0147813	2.38083	63849	Mmp8	Neutrophil collagenase Precursor (EC 3.4.24.34)(Matrix metalloproteinase-8)(MMP-8) [Source:UniProtKB/Swiss-Prot;Acc:O88766]
ENSRNOG00000000768	1.0068	0.0165909	2.2846	29168	Ubd	Ubiquitin D (Ubiquitin-like protein FAT10)(Diubiquitin) [Source:UniProtKB/Swiss-Prot;Acc:Q921A3]
ENSRNOG00000021739	0.833472	0.0177881	2.17172	NA	NA	NA
ENSRNOG00000017414	1.07863	0.0177881	2.16766	293624	Irf7	interferon regulatory factor 7 [Source:RefSeq peptide;Acc:NP_001028863]
ENSRNOG00000016541	0.827716	0.0177881	2.16362	294674	Enc1	ectodermal-neural cortex 1 [Source:RefSeq peptide;Acc:NP_001003401]
ENSRNOG00000023257	1.22286	0.0177881	2.15999	312566	Adamts9	a disintegrin-like and metalloprotease (reprolysin type) with thrombospondin type 1 motif, 9 [Source:RefSeq peptide;Acc:NP_001101347]
ENSRNOG00000007002	1.15961	0.0177881	2.15441	60584	Lif	Leukemia inhibitory factor Precursor (LIF)(Cholinergic neuronal differentiation factor) [Source:UniProtKB/Swiss-Prot;Acc:P17777]
ENSRNOG00000019822	1.12473	0.0209107	1.98682	299626	Gadd45b	growth arrest and DNA-damage-inducible, beta [Source:RefSeq peptide;Acc:NP_001008322]
ENSRNOG00000023463	0.83754	0.0213747	1.95359	303905	Parp9	poly (ADP-ribose) polymerase family, member 9 [Source:RefSeq peptide;Acc:NP_001096821]
ENSRNOG00000010219	0.807707	0.0219008	1.91338	29622		Ral guanine nucleotide dissociation stimulator (RalGDS)(RalGEF) [Source:UniProtKB/Swiss-Prot;Acc:Q03386]
ENSRNOG00000009946	1.01813	0.0219008	1.89338	300438	Ldlr	Low-density lipoprotein receptor Precursor (LDL receptor) [Source:UniProtKB/Swiss-Prot;Acc:P35952]
ENSRNOG00000021687	1.16732	0.0219008	1.88708	NA	NA	NA
ENSRNOG00000021644	0.970518	0.0219008	1.88317	246239	Slc15a3	Solute carrier family 15 member 3 (Peptide transporter 3)(Peptide/histidine transporter 2) [Source:UniProtKB/Swiss-Prot;Acc:Q924V4]
ENSRNOG00000012782	0.789419	0.024233	1.77231	309400	Tmem2	transmembrane protein 2 [Source:RefSeq peptide;Acc:NP_001101066]
ENSRNOG00000014838	0.807443	0.024233	1.76284	679819,684484	Glipr2
ENSRNOG00000011821	0.781094	0.0251935	1.71411	24615	S100a4	Protein S100-A4 (S100 calcium-binding protein A4)(Metastasin)(Placental calcium-binding protein)(Nerve growth factor-induced protein 42A)(P9K) [Source:UniProtKB/Swiss-Prot;Acc:P05942]
ENSRNOG00000020679	1.0416	0.0253627	1.69659	25464	Icam1	Intercellular adhesion molecule 1 Precursor (ICAM-1)(CD54 antigen) [Source:UniProtKB/Swiss-Prot;Acc:Q00238]
ENSRNOG00000008371	1.10866	0.0274993	1.60458	25685	Igfbp1	Insulin-like growth factor-binding protein 1 Precursor (IGF-binding protein 1)(IGFBP-1)(IBP-1) [Source:UniProtKB/Swiss-Prot;Acc:P21743]
ENSRNOG00000003348	0.827351	0.0274993	1.59657	64455	Rasd1	Dexamethasone-induced Ras-related protein 1 Precursor [Source:UniProtKB/Swiss-Prot;Acc:Q9JKF8]
ENSRNOG00000004100	0.819884	0.0280341	1.55941	78969	Trib1	tribbles homolog 1 [Source:RefSeq peptide;Acc:NP_076475]
ENSRNOG00000001187	1.05291	0.0280341	1.55662	304545	Oasl	2'-5'-oligoadenylate synthetase-like [Source:RefSeq peptide;Acc:NP_001009681]
ENSRNOG00000022617	0.766653	0.0299066	1.48344	NA	NA	NA
ENSRNOG00000023257	1.18411	0.0335706	1.39667	312566	Adamts9	a disintegrin-like and metalloprotease (reprolysin type) with thrombospondin type 1 motif, 9 [Source:RefSeq peptide;Acc:NP_001101347]
ENSRNOG00000019673	0.9085	0.0335581	1.3612	79426	Zfp36	Tristetraproline (TTP)(Zinc finger protein 36)(Zfp-36)(Protein TIS11A)(TIS11) [Source:UniProtKB/Swiss-Prot;Acc:P47973]
ENSRNOG00000021403	0.82662	0.0342841	1.31992	64373	Rhob	Rho-related GTP-binding protein RhoB Precursor [Source:UniProtKB/Swiss-Prot;Acc:P62747]
ENSRNOG00000006227	0.939285	0.0347467	1.2968	499801	Ifih1	interferon induced with helicase C domain 1 [Source:RefSeq peptide;Acc:NP_001102669]
ENSRNOG00000016893	0.976074	0.0377948	1.20496	NA	NA	NA
ENSRNOG00000028278	0.757908	0.0390322	1.16368	NA	RGD1562655	NA
ENSRNOG00000015906	0.736151	0.0427263	1.06569	316742	Tgif1	TGFB-induced factor homeobox 1 [Source:RefSeq peptide;Acc:NP_001015020]
ENSRNOG00000001388	1.20624	0.0430115	1.04949	25044	Sds	L-serine dehydratase/L-threonine deaminase [Includes L-serine dehydratase(EC 4.3.1.17)(L-serine deaminase)(SDH);L-threonine dehydratase(EC 4.3.1.19)(L-threonine deaminase)(TDH)] [Source:UniProtKB/Swiss-Prot;Acc:P09367]
ENSRNOG00000024024	0.70824	0.0434784	1.02445	NA	NA	NA
ENSRNOG00000010880	-0.719599	0.0434784	1.0198	65275	Gpr27	Probable G-protein coupled receptor 27 (Super conserved receptor expressed in brain 1) [Source:UniProtKB/Swiss-Prot;Acc:Q9JJH3]
ENSRNOG00000024883	0.706289	0.0436803	0.998925	NA	NA	NA
ENSRNOG00000003401	-0.77965	0.0436803	0.996496	NA	NA	NA
ENSRNOG00000006330	0.727121	0.0455952	0.936291	304815	Elf3	ETS-related transcription factor Elf-3 (E74-like factor 3) [Source:UniProtKB/Swiss-Prot;Acc:Q4V7E1]
ENSRNOG00000007934	-0.902161	0.0455952	0.930354	315117	Elfn2	NA
ENSRNOG00000023400	0.715305	0.0455952	0.927046	498089	Dtx3l	deltex 3-like [Source:RefSeq peptide;Acc:NP_001102523]
ENSRNOG00000011557	0.736647	0.0461083	0.907034	116547	S100a8	Protein S100-A8 (S100 calcium-binding protein A8)(Calgranulin-A)(Migration inhibitory factor-related protein 8)(MRP-8)(p8) [Source:UniProtKB/Swiss-Prot;Acc:P50115]
ENSRNOG00000023257	0.908909	0.0461083	0.898165	312566	Adamts9	a disintegrin-like and metalloprotease (reprolysin type) with thrombospondin type 1 motif, 9 [Source:RefSeq peptide;Acc:NP_001101347]
ENSRNOG00000003254	0.939904	0.0491429	0.893988	155140	Il23a	Interleukin-23 subunit alpha Precursor (IL-23 subunit alpha)(Interleukin-23 subunit p19)(IL-23p19) [Source:UniProtKB/Swiss-Prot;Acc:Q91Z84]
ENSRNOG00000022678	0.830938	0.0474909	0.860413	NA	NA	NA
ENSRNOG00000004315	-1.04936	0.0498159	0.796158	NA	NA	NA
ENSRNOG00000004929	0.715966	0.0506952	0.763902	NA	NA	NA
ENSRNOG00000005615	0.803117	0.0506952	0.761844	25112	Gadd45a	Growth arrest and DNA-damage-inducible protein GADD45 alpha (DNA-damage-inducible transcript 1)(DDIT-1) [Source:UniProtKB/Swiss-Prot;Acc:P48317]
ENSRNOG00000026018	-0.920355	0.0543534	0.751719	NA	NA	NA
ENSRNOG00000022782	0.713454	0.0510345	0.746829	NA	NA	NA
ENSRNOG00000020522	0.695458	0.0542063	0.679329	NA	NA	NA
ENSRNOG00000019907	0.719634	0.0561043	0.620708	316241	Nfkbie	nuclear factor of kappa light polypeptide gene enhancer in B-cells inhibitor, epsilon [Source:RefSeq peptide;Acc:NP_954542]
ENSRNOG00000004019	0.757517	0.0561043	0.620675	29380	Phlda1	Pleckstrin homology-like domain family A member 1 (Proline- and glutamine-rich protein)(PQR protein) [Source:UniProtKB/Swiss-Prot;Acc:Q9QZA1]
ENSRNOG00000023463	0.676355	0.0561043	0.612611	303905	Parp9	poly (ADP-ribose) polymerase family, member 9 [Source:RefSeq peptide;Acc:NP_001096821]
ENSRNOG00000017282	-0.763659	0.0573379	0.583198	170908	Tesk2	Dual specificity testis-specific protein kinase 2 (EC 2.7.12.1)(Testicular protein kinase 2) [Source:UniProtKB/Swiss-Prot;Acc:Q924U5]
ENSRNOG00000027350	0.903773	0.0626798	0.564716	303517	Tns4	Tensin-4 Precursor [Source:UniProtKB/Swiss-Prot;Acc:Q4V8I3]
ENSRNOG00000007060	0.859156	0.0589267	0.548358	298199	Adfp	adipose differentiation related protein [Source:RefSeq peptide;Acc:NP_001007145]
ENSRNOG00000000459	0.679801	0.0621253	0.488503	24967	Psmb9	Proteasome subunit beta type-9 Precursor (EC 3.4.25.1)(Proteasome subunit beta-1i)(Proteasome chain 7)(Macropain chain 7)(Multicatalytic endopeptidase complex chain 7)(RING12 protein)(Low molecular mass protein 2) [Source:UniProtKB/Swiss-Prot;Acc:P28077]
ENSRNOG00000028278	0.687428	0.0687638	0.373003	NA	RGD1562655	NA
ENSRNOG00000009342	1.21305	0.0696868	0.352118	114091	Fcnb	Ficolin-2 Precursor (Ficolin-B)(Ficolin-beta)(L-ficolin)(Collagen/fibrinogen domain-containing protein 2) [Source:UniProtKB/Swiss-Prot;Acc:P57756]
ENSRNOG00000004836	0.864304	0.0765821	0.339754	362951	LOC686810,LOC688281,RGD1309808	apolipoprotein L 7e [Source:RefSeq peptide;Acc:NP_001128273]
ENSRNOG00000001843	0.782387	0.0759965	0.259121	303836	Bcl6	B-cell CLL/lymphoma 6 [Source:RefSeq peptide;Acc:NP_001100554]
ENSRNOG00000008133	-0.638537	0.076213	0.248661	315119	Mfng	O-fucosylpeptide 3-beta-N-acetylglucosaminyltransferase [Source:RefSeq peptide;Acc:NP_954541]
ENSRNOG00000019202	0.861251	0.0848764	0.207184	25066	PVR	poliovirus receptor [Source:RefSeq peptide;Acc:NP_058772]
ENSRNOG00000023257	0.766117	0.0801052	0.18447	312566	Adamts9	a disintegrin-like and metalloprotease (reprolysin type) with thrombospondin type 1 motif, 9 [Source:RefSeq peptide;Acc:NP_001101347]
ENSRNOG00000019505	0.919058	0.0828154	0.144204	NA	NA	NA
ENSRNOG00000013701	-0.660234	0.0848764	0.108488	NA	NA	NA
ENSRNOG00000003678	1.03172	0.0848764	0.0978653	NA	NA	NA
ENSRNOG00000001187	0.847511	0.0858566	0.0792482	304545	Oasl	2'-5'-oligoadenylate synthetase-like [Source:RefSeq peptide;Acc:NP_001009681]
ENSRNOG00000000456	0.633681	0.0864962	0.0615617	24968	Psmb8	Proteasome subunit beta type-8 Precursor (EC 3.4.25.1)(Proteasome subunit beta-5i)(Proteasome component C13)(Macropain subunit C13)(Multicatalytic endopeptidase complex subunit C13) [Source:UniProtKB/Swiss-Prot;Acc:P28064]
ENSRNOG00000009019	-0.714885	0.0864962	0.0575412	29464	Slc6a6	Sodium- and chloride-dependent taurine transporter (Solute carrier family 6 member 6) [Source:UniProtKB/Swiss-Prot;Acc:P31643]
ENSRNOG00000000521	0.83387	0.0871272	0.0432565	114851	Cdkn1a	cyclin-dependent kinase inhibitor 1A (p21, Cip1) [Source:RefSeq peptide;Acc:NP_542960]
ENSRNOG00000005367	-0.624342	0.088903	0.0162941	25065	Slc12a1	Solute carrier family 12 member 1 (Bumetanide-sensitive sodium-(potassium)-chloride cotransporter 2)(Kidney-specific Na-K-Cl symporter) [Source:UniProtKB/Swiss-Prot;Acc:P55016]
ENSRNOG00000009912	0.662204	0.0890933	0.00716591	79113	Fgr	proto-oncogene tyrosine-protein kinase Fgr [Source:RefSeq peptide;Acc:NP_077059]
ENSRNOG00000009730	0.848908	0.0974945	-0.0110417	25429	Cyp7b1	25-hydroxycholesterol 7-alpha-hydroxylase Fragment (Oxysterol 7-alpha-hydroxylase)(EC 1.14.13.100)(Cytochrome P450 7B1)(HCT-1) [Source:UniProtKB/Swiss-Prot;Acc:Q63688]
ENSRNOG00000007372	0.683606	0.0903877	-0.01403	25166	Casp1	Caspase-1 Precursor (CASP-1)(EC 3.4.22.36)(Interleukin-1 beta convertase)(IL-1BC)(Interleukin-1 beta-converting enzyme)(IL-1 beta-converting enzyme)(ICE)(p45) [Contains Caspase-1 subunit p20;Caspase-1 subunit p10] [Source:UniProtKB/Swiss-Prot;Acc:P43527]
ENSRNOG00000010203	1.50039	0.097799	-0.0267492	450223	Clec4e	C-type lectin domain family 4 member E (C-type lectin superfamily member 9)(Macrophage-inducible C-type lectin) [Source:UniProtKB/Swiss-Prot;Acc:Q67EQ1]
ENSRNOG00000011015	0.672218	0.0967267	-0.0981888	29721	Hivep2	Human immunodeficiency virus type I enhancer-binding protein 2 homolog (DNA-binding protein AGIE-BP1)(Angiotensinogen gene-inducible enhancer-binding protein 1)(Myc intron-binding protein 1)(MIBP-1) [Source:UniProtKB/Swiss-Prot;Acc:Q00900]
ENSRNOG00000023258	0.631358	0.0967267	-0.102242	81736	Nfkb1	Nuclear factor NF-kappa-B p105 subunit Fragment (DNA-binding factor KBF1)(EBP-1) [Contains Nuclear factor NF-kappa-B p50 subunit] [Source:UniProtKB/Swiss-Prot;Acc:Q63369]
ENSRNOG00000022242	0.836295	0.0967267	-0.103476	246759	Cxcl9	small inducible cytokine B9 [Source:RefSeq peptide;Acc:NP_663705]
ENSRNOG00000005051	0.639915	0.0967267	-0.108313	NA	NA	NA
ENSRNOG00000016581	0.633243	0.0974945	-0.129546	291091	Serpinb1a	Leukocyte elastase inhibitor A (Serine protease inhibitor EIA)(Serpin B1a) [Source:UniProtKB/Swiss-Prot;Acc:Q4G075]
ENSRNOG00000009741	-0.642894	0.097637	-0.137635	24307	NA	Cytochrome P450 4B1 (EC 1.14.14.1)(CYPIVB1)(P450-isozyme 5)(P450 L-2) [Source:UniProtKB/Swiss-Prot;Acc:P15129]
ENSRNOG00000024033	0.725294	0.100153	-0.175915	NA	NA	NA
ENSRNOG00000006116	0.872877	0.103324	-0.217318	25059	Hk2	Hexokinase-2 (EC 2.7.1.1)(Hexokinase type II)(HK II) [Source:UniProtKB/Swiss-Prot;Acc:P27881]
ENSRNOG00000001224	0.679394	0.103324	-0.219688	309684	Itgb2	integrin beta 2 [Source:RefSeq peptide;Acc:NP_001032869]
ENSRNOG00000003636	0.62604	0.105173	-0.244228	NA	NA	NA
ENSRNOG00000015382	0.701021	0.105173	-0.250038	316327	Arid5a	AT rich interactive domain 5A (Mrf1 like) [Source:RefSeq peptide;Acc:NP_001030106]
ENSRNOG00000022800	0.608207	0.106533	-0.269074	316580	Sp140	SP140 nuclear body protein [Source:RefSeq peptide;Acc:NP_001012133]
ENSRNOG00000013973	0.60579	0.112736	-0.331305	170496	Lcn2	Neutrophil gelatinase-associated lipocalin Precursor (NGAL)(p25)(Alpha-2-microglobulin-related protein)(Alpha-2U globulin-related protein)(Lipocalin-2) [Source:UniProtKB/Swiss-Prot;Acc:P30152]
ENSRNOG00000016700	0.596984	0.11297	-0.339635	252856	Tcf21	transcription factor 21 [Source:RefSeq peptide;Acc:NP_001027569]
ENSRNOG00000024702	-0.779205	0.122443	-0.355658	311692	RGD1311952	hypothetical protein LOC311692 [Source:RefSeq peptide;Acc:NP_001128023]
ENSRNOG00000001948	-0.958441	0.122443	-0.359846	NA	NA	SMR1-alpha3 Fragment [Source:UniProtKB/TrEMBL;Acc:P70634]
ENSRNOG00000019311	0.620191	0.119987	-0.410716	309452	Nfkb2	nuclear factor of kappa light polypeptide gene enhancer in B-cells 2, p49/p100 [Source:RefSeq peptide;Acc:NP_001008350]
ENSRNOG00000020136	0.672458	0.119987	-0.411626	60335	Tgm1	Protein-glutamine gamma-glutamyltransferase K (EC 2.3.2.13)(Transglutaminase K)(TGase K)(TGK)(TG(K))(Transglutaminase-1)(Epidermal TGase) [Source:UniProtKB/Swiss-Prot;Acc:P23606]
ENSRNOG00000013309	0.635373	0.120398	-0.423905	294048		phosphoinositide-3-kinase adaptor protein 1 [Source:RefSeq peptide;Acc:NP_001099838]
ENSRNOG00000001187	0.80562	0.120398	-0.427287	304545	Oasl	2'-5'-oligoadenylate synthetase-like [Source:RefSeq peptide;Acc:NP_001009681]
ENSRNOG00000019996	0.58266	0.120692	-0.437196	25027	Slc16a1	Monocarboxylate transporter 1 (MCT 1)(Solute carrier family 16 member 1) [Source:UniProtKB/Swiss-Prot;Acc:P53987]
ENSRNOG00000024893	0.706979	0.120692	-0.441829	NA	NA	NA
ENSRNOG00000011586	0.667452	0.121134	-0.451454	114121	Ccnl1	Cyclin-L1 (Cyclin-L)(Cyclin Ania-6a) [Source:UniProtKB/Swiss-Prot;Acc:Q9R1Q2]
ENSRNOG00000015366	0.626241	0.121547	-0.466698	316326	Lincr	E3 ubiquitin-protein ligase LINCR (EC 6.3.2.-)(Lung-inducible neuralized-related C3CH4 RING domain protein) [Source:UniProtKB/Swiss-Prot;Acc:Q5M870]
ENSRNOG00000013177	0.625862	0.121547	-0.466734	116667	Map3k1	Mitogen-activated protein kinase kinase kinase 1 (EC 2.7.11.25)(MAPK/ERK kinase kinase 1)(MEK kinase 1)(MEKK 1) [Source:UniProtKB/Swiss-Prot;Acc:Q62925]
ENSRNOG00000025114	0.593545	0.122443	-0.48862	24253	Cebpb	CCAAT/enhancer-binding protein beta (C/EBP beta)(Interleukin-6-dependent-binding protein)(IL-6DBP)(Liver-enriched transcriptional activator)(LAP)(Silencer factor B)(SF-B)(C/EBP-related protein 2) [Source:UniProtKB/Swiss-Prot;Acc:P21272]
ENSRNOG00000011406	0.783268	0.136079	-0.526004	116637	Ccl4	C-C motif chemokine 4 Precursor (Small-inducible cytokine A4)(Macrophage inflammatory protein 1-beta)(MIP-1-beta) [Source:UniProtKB/Swiss-Prot;Acc:P50230]
ENSRNOG00000000827	0.573782	0.127115	-0.534435	294235	Ier3	immediate early response 3 [Source:RefSeq peptide;Acc:NP_997670]
ENSRNOG00000009638	0.836738	0.130423	-0.569008	24934	Klrk1	NKG2-D type II integral membrane protein (NKG2-D-activating NK receptor)(NK cell receptor D)(Killer cell lectin-like receptor subfamily K member 1)(NKR-P2)(NK lectin-like receptor)(NKLLR)(CD314 antigen) [Source:UniProtKB/Swiss-Prot;Acc:O70215]
ENSRNOG00000023257	0.93125	0.130423	-0.571352	312566	Adamts9	a disintegrin-like and metalloprotease (reprolysin type) with thrombospondin type 1 motif, 9 [Source:RefSeq peptide;Acc:NP_001101347]
ENSRNOG00000006304	0.61442	0.131472	-0.584975	314856	Mdm2	Mdm2 p53 binding protein homolog [Source:RefSeq peptide;Acc:NP_001101569]
ENSRNOG00000017720	0.567212	0.134038	-0.626341	362391	Mxd1	max dimerization protein 1 [Source:RefSeq peptide;Acc:NP_001094219]
ENSRNOG00000003581	-0.637042	0.134038	-0.626587	171068		POU domain, class 2, transcription factor 1 Fragment (Octamer-binding transcription factor 1)(Oct-1)(OTF-1)(NF-A1) [Source:UniProtKB/Swiss-Prot;Acc:P31503]
ENSRNOG00000008345	-0.72851	0.134038	-0.629256	295586	Clcn6	chloride channel 6 [Source:RefSeq peptide;Acc:NP_001099949]
ENSRNOG00000026552	-0.686792	0.134038	-0.633549	NA	NA	NA
ENSRNOG00000017469	0.653582	0.134038	-0.633819	25380	Anxa1	Annexin A1 (Annexin-1)(Annexin I)(Lipocortin I)(Calpactin II)(Chromobindin-9)(p35)(Phospholipase A2 inhibitory protein) [Source:UniProtKB/Swiss-Prot;Acc:P07150]
ENSRNOG00000009809	0.614637	0.134038	-0.637642	NA	NA	NA
ENSRNOG00000025207	0.57691	0.135723	-0.655483	NA	NA	NA
ENSRNOG00000019048	0.618804	0.138206	-0.684297	24787	Sod2	Superoxide dismutase [Mn], mitochondrial Precursor (EC 1.15.1.1) [Source:UniProtKB/Swiss-Prot;Acc:P07895]
ENSRNOG00000022640	0.637774	0.139077	-0.695904	NA	RGD1563073	NA
ENSRNOG00000012183	0.566182	0.143289	-0.732798	64045	Glrx1	Glutaredoxin-1 (Thioltransferase-1)(TTase-1) [Source:UniProtKB/Swiss-Prot;Acc:Q9ESH6]
ENSRNOG00000004972	0.602793	0.143289	-0.736134	289801	Upp1	uridine phosphorylase 1 [Source:RefSeq peptide;Acc:NP_001025196]
ENSRNOG00000019763	0.689219	0.144675	-0.750971	316620	Mlph	melanophilin [Source:RefSeq peptide;Acc:NP_001012135]
ENSRNOG00000006118	0.559605	0.144823	-0.770116	81813	Klf10	Krueppel-like factor 10 (Transforming growth factor-beta-inducible early growth response protein 1)(TGFB-inducible early growth response protein 1)(TIEG-1)(Zinc finger transcription factor homolog CPG20) [Source:UniProtKB/Swiss-Prot;Acc:O08876]
ENSRNOG00000000036	-0.588046	0.144823	-0.771587	305096	Klhdc8a	Klhdc8a protein Fragment [Source:UniProtKB/TrEMBL;Acc:Q5EB86]
ENSRNOG00000002525	0.642737	0.144823	-0.775075	29527	Ptgs2	Prostaglandin G/H synthase 2 Precursor (EC 1.14.99.1)(Cyclooxygenase-2)(COX-2)(Prostaglandin-endoperoxide synthase 2)(Prostaglandin H2 synthase 2)(PGH synthase 2)(PGHS-2)(PHS II) [Source:UniProtKB/Swiss-Prot;Acc:P35355]
ENSRNOG00000015020	0.95981	0.144823	-0.781032	24479	Idh1	Isocitrate dehydrogenase [NADP] cytoplasmic (IDH)(EC 1.1.1.42)(Cytosolic NADP-isocitrate dehydrogenase)(Oxalosuccinate decarboxylase)(NADP(+)-specific ICDH)(IDP) [Source:UniProtKB/Swiss-Prot;Acc:P41562]
ENSRNOG00000002439	0.621895	0.144823	-0.781421	25196	Inhbb	Inhibin beta B chain Precursor (Activin beta-B chain) [Source:UniProtKB/Swiss-Prot;Acc:P17491]
ENSRNOG00000003890	0.592372	0.144823	-0.783238	89825	Nap1l1	Nucleosome assembly protein 1-like 1 (NAP-1-related protein) [Source:UniProtKB/Swiss-Prot;Acc:Q9Z2G8]
ENSRNOG00000015106	0.724123	0.170907	-0.830285	NA	NA	NA
ENSRNOG00000014900	0.639528	0.153552	-0.846288	25620	Crem	cAMP-responsive element modulator [Source:UniProtKB/Swiss-Prot;Acc:Q03061]
ENSRNOG00000003228	0.587928	0.153708	-0.852387	404280	Mid1ip1	Mid1-interacting protein 1 (Gastrulation-specific G12-like protein)(Mid1-interacting G12-like protein)(Protein STRAIT11499 homolog) [Source:UniProtKB/Swiss-Prot;Acc:Q6P7D5]
ENSRNOG00000009331	0.593145	0.161018	-0.903449	25734	Hck	Tyrosine-protein kinase HCK (EC 2.7.10.2)(Hemopoietic cell kinase)(p56-HCK) [Source:UniProtKB/Swiss-Prot;Acc:P50545]
ENSRNOG00000026932	-0.826176	0.182255	-0.906497	NA	NA	NA
ENSRNOG00000011016	0.715796	0.165942	-0.93831	64554	Slc7a2	Low affinity cationic amino acid transporter 2 (CAT-2)(CAT2)(Solute carrier family 7 member 2) [Source:UniProtKB/Swiss-Prot;Acc:B5D5N9]
ENSRNOG00000026653	0.711573	0.185681	-0.962367	353250	Niacr1	Niacin receptor 1 (Nicotinic acid receptor)(G-protein coupled receptor 109)(G-protein coupled receptor HM74)(Protein PUMA-G) [Source:UniProtKB/Swiss-Prot;Acc:Q80Z39]
ENSRNOG00000017539	0.541452	0.17049	-0.970093	81687	Mmp9	Matrix metalloproteinase-9 Precursor (MMP-9)(EC 3.4.24.35)(92 kDa type IV collagenase)(92 kDa gelatinase)(Gelatinase B)(GELB) [Source:UniProtKB/Swiss-Prot;Acc:P50282]
ENSRNOG00000015366	0.716504	0.193889	-1.01711	316326	Lincr	E3 ubiquitin-protein ligase LINCR (EC 6.3.2.-)(Lung-inducible neuralized-related C3CH4 RING domain protein) [Source:UniProtKB/Swiss-Prot;Acc:Q5M870]
ENSRNOG00000004284	0.669448	0.178687	-1.02953	29618	Btg1	Protein BTG1 (B-cell translocation gene 1 protein)(Anti-proliferative factor) [Source:UniProtKB/Swiss-Prot;Acc:Q63073]
ENSRNOG00000006320	0.645995	0.178687	-1.03148	59103	Ptges	prostaglandin E synthase [Source:RefSeq peptide;Acc:NP_067594]
ENSRNOG00000022918	-0.560686	0.182673	-1.06313	NA	NA	NA
ENSRNOG00000000297	-0.610598	0.184486	-1.07882	25386	Aqp2	Aquaporin-2 (AQP-2)(Aquaporin-CD)(AQP-CD)(Water channel protein for renal collecting duct)(ADH water channel)(Collecting duct water channel protein)(WCH-CD) [Source:UniProtKB/Swiss-Prot;Acc:P34080]
ENSRNOG00000014456	0.812295	0.184486	-1.08262	301416	Coq10b	Protein COQ10 B, mitochondrial Precursor [Source:UniProtKB/Swiss-Prot;Acc:Q5I0I9]
ENSRNOG00000004828	-0.545668	0.185681	-1.10715	245921	Acvr1c	Activin receptor type-1C Precursor (EC 2.7.11.30)(ACTR-IC)(Activin receptor-like kinase 7)(ALK-7) [Source:UniProtKB/Swiss-Prot;Acc:P70539]
ENSRNOG00000019561	-0.604538	0.185681	-1.10938	NA	NA	NA
ENSRNOG00000014130	0.553968	0.185681	-1.11174	498709	Cks2	CDC28 protein kinase regulatory subunit 2 [Source:RefSeq peptide;Acc:NP_001119555]
ENSRNOG00000010971	0.547187	0.185681	-1.11243	310097	Snx18	sorting nexin 18 [Source:RefSeq peptide;Acc:NP_001101122]
ENSRNOG00000024243	0.560368	0.185681	-1.11758	365216	Cadm4	Cell adhesion molecule 4 Precursor (Immunoglobulin superfamily member 4C)(Nectin-like protein 4) [Source:UniProtKB/Swiss-Prot;Acc:Q1WIM1]
ENSRNOG00000017602	0.581427	0.186652	-1.12743	498951	Il34	Interleukin-34 Precursor (IL-34) [Source:UniProtKB/Swiss-Prot;Acc:Q4KM46]
ENSRNOG00000014338	0.688532	0.21226	-1.14425	246771	Slc25a25	Calcium-binding mitochondrial carrier protein SCaMC-2 (Small calcium-binding mitochondrial carrier protein 2)(Solute carrier family 25 member 25)(Mitochondrial ATP-Mg/Pi carrier protein)(Peroxisomal Ca(2+)-dependent solute carrier-like protein) [Source:UniProtKB/Swiss-Prot;Acc:Q8K3P6]
ENSRNOG00000020938	0.617136	0.197372	-1.19202	171071	Ppp1r15a	Protein phosphatase 1 regulatory subunit 15A (Growth arrest and DNA damage-inducible protein GADD34)(Myeloid differentiation primary response protein MyD116 homolog)(Progression elevated gene 3 protein)(PEG-3) [Source:UniProtKB/Swiss-Prot;Acc:Q6IN02]
ENSRNOG00000007922	-0.5237	0.201606	-1.21766	298487	Cldn19	Claudin-19 [Source:UniProtKB/Swiss-Prot;Acc:Q5QT56]
ENSRNOG00000018126	0.554484	0.201963	-1.224	313210		ATP-binding cassette, sub-family A (ABC1), member 1 [Source:RefSeq peptide;Acc:NP_835196]
ENSRNOG00000003486	0.611817	0.203706	-1.23709	304988	Ifi204	interferon activated gene 204 [Source:RefSeq peptide;Acc:NP_001012029]
ENSRNOG00000015196	0.540013	0.206507	-1.25516	NA	NA	NA
ENSRNOG00000007372	0.744443	0.230102	-1.2688	25166	Casp1	Caspase-1 Precursor (CASP-1)(EC 3.4.22.36)(Interleukin-1 beta convertase)(IL-1BC)(Interleukin-1 beta-converting enzyme)(IL-1 beta-converting enzyme)(ICE)(p45) [Contains Caspase-1 subunit p20;Caspase-1 subunit p10] [Source:UniProtKB/Swiss-Prot;Acc:P43527]
ENSRNOG00000003170	0.630341	0.210784	-1.27999	287362	Nlrp3
ENSRNOG00000010775	0.680322	0.230131	-1.28942	293019	Arrdc4	Arrestin domain-containing protein 4 (Liver regeneration-related protein LRRG041/LRRGT00117) [Source:UniProtKB/Swiss-Prot;Acc:Q7TP90]
ENSRNOG00000021249	-0.530198	0.212154	-1.29101	499893	RGD1561852	hypothetical protein LOC499893 [Source:RefSeq peptide;Acc:NP_001128090]
ENSRNOG00000015668	0.601927	0.212154	-1.29541	362506	Ccl19	chemokine (C-C motif) ligand 19 [Source:RefSeq peptide;Acc:NP_001102131]
ENSRNOG00000014900	0.529602	0.213527	-1.31072	25620	Crem	cAMP-responsive element modulator [Source:UniProtKB/Swiss-Prot;Acc:Q03061]
ENSRNOG00000018926	0.696924	0.236896	-1.32258	NA	NA	NA
ENSRNOG00000005214	0.712715	0.217671	-1.33418	364206	Plek	Pleckstrin [Source:UniProtKB/Swiss-Prot;Acc:Q4KM33]
ENSRNOG00000023943	0.966619	0.236896	-1.3444	304266	Gbp1	NA
ENSRNOG00000001369	0.584456	0.218663	-1.34475	192281	Oas1a	2'-5'-oligoadenylate synthetase 1 ((2-5')oligo(A) synthetase 1)(2-5A synthetase 1)(EC 2.7.7.-) [Source:UniProtKB/Swiss-Prot;Acc:Q05961]
ENSRNOG00000022931	0.666407	0.236896	-1.35023	NA	NA	NA
ENSRNOG00000008759	0.508399	0.218663	-1.35083	298518	Csf3r	colony stimulating factor 3 receptor (granulocyte) [Source:RefSeq peptide;Acc:NP_001100155]
ENSRNOG00000016414	0.508485	0.218663	-1.35185	305886	Slc22a17	Solute carrier family 22 member 17 (Brain-type organic cation transporter) [Source:UniProtKB/Swiss-Prot;Acc:Q9P290]
ENSRNOG00000010602	0.724695	0.236896	-1.35715	60371	Birc2	baculoviral IAP repeat-containing 2 [Source:RefSeq peptide;Acc:NP_068520]
ENSRNOG00000009354	0.509359	0.225489	-1.38663	499745	LOC688240,Nrarp	Notch-regulated ankyrin repeat protein [Source:RefSeq peptide;Acc:NP_001137222]
ENSRNOG00000003216	0.572823	0.228065	-1.40627	NA	NA	NA
ENSRNOG00000023465	0.617724	0.228065	-1.40957	500300	LOC500300	Protein DEPP [Source:UniProtKB/Swiss-Prot;Acc:Q5BMD4]
ENSRNOG00000004649	0.505663	0.228065	-1.41476	24494	Il1b	Interleukin-1 beta Precursor (IL-1 beta) [Source:UniProtKB/Swiss-Prot;Acc:Q63264]
ENSRNOG00000006774	0.543763	0.228065	-1.4151	117029	Ccr5	C-C chemokine receptor type 5 (C-C CKR-5)(CC-CKR-5)(CCR-5)(MIP-1 alpha receptor)(CD195 antigen) [Source:UniProtKB/Swiss-Prot;Acc:O08556]
ENSRNOG00000009131	0.70598	0.248733	-1.41973	313587	Zc3h12a	Ribonuclease ZC3H12A (EC 3.1.-.-)(Zinc finger CCCH domain-containing protein 12A) [Source:UniProtKB/Swiss-Prot;Acc:A0JPN4]
ENSRNOG00000018371	0.580198	0.230131	-1.43993	307351	Tubb6	tubulin, beta 6 [Source:RefSeq peptide;Acc:NP_001020846]
ENSRNOG00000014505	0.549945	0.230131	-1.44135	171414	Pmfbp1	Polyamine-modulated factor 1-binding protein 1 (PMF-1-binding protein)(Outer dense fiber protein 3) [Source:UniProtKB/Swiss-Prot;Acc:Q9Z221]
ENSRNOG00000009305	-0.61273	0.230131	-1.44548	NA	NA	NA
ENSRNOG00000023681	-0.557633	0.230131	-1.44726	NA	NA	NA
ENSRNOG00000003967	0.64553	0.261414	-1.47923	192129	Tmem49	Transmembrane protein 49 (Vacuole membrane protein 1) [Source:UniProtKB/Swiss-Prot;Acc:Q91ZQ0]
ENSRNOG00000010319	0.680865	0.236896	-1.49609	306071	Lcp1	lymphocyte cytosolic protein 1 [Source:RefSeq peptide;Acc:NP_001012044]
ENSRNOG00000016885	0.639005	0.236896	-1.49673	58954	Klf6	Krueppel-like factor 6 (Core promoter element-binding protein)(Transcription factor Zf9) [Source:UniProtKB/Swiss-Prot;Acc:O35819]
ENSRNOG00000007372	0.547902	0.236896	-1.50251	25166	Casp1	Caspase-1 Precursor (CASP-1)(EC 3.4.22.36)(Interleukin-1 beta convertase)(IL-1BC)(Interleukin-1 beta-converting enzyme)(IL-1 beta-converting enzyme)(ICE)(p45) [Contains Caspase-1 subunit p20;Caspase-1 subunit p10] [Source:UniProtKB/Swiss-Prot;Acc:P43527]
ENSRNOG00000001030	0.632505	0.236896	-1.51063	498545	Tsc22d1	TSC22 domain family protein 1 (Transforming growth factor beta-1-induced transcript 4 protein)(Regulatory protein TSC-22)(TGFB-stimulated clone 22 homolog) [Source:UniProtKB/Swiss-Prot;Acc:P62501]
ENSRNOG00000013267	0.574449	0.236896	-1.51583	NA	NA	hypothetical protein LOC229003 [Source:RefSeq peptide;Acc:NP_898985]
ENSRNOG00000014513	-0.626599	0.236896	-1.51649	309036	RGD1305412	Putative RNA exonuclease NEF-sp (EC 3.1.-.-) [Source:UniProtKB/Swiss-Prot;Acc:A1A5R7]
ENSRNOG00000012484	0.703463	0.238064	-1.52757	NA	NA	NA
ENSRNOG00000028343	0.512838	0.242185	-1.54852	NA	NA	NA
ENSRNOG00000001372	0.584855	0.248444	-1.57772	246268	Oas1b	2-5 oligoadenylate synthetase 1B [Source:RefSeq peptide;Acc:NP_653353]
ENSRNOG00000022975	0.546831	0.248788	-1.58695	362966	NA	NA
ENSRNOG00000014797	-0.62959	0.288577	-1.61569	316516	Tmbim1	transmembrane BAX inhibitor motif containing 1 [Source:RefSeq peptide;Acc:NP_001007714]
ENSRNOG00000013090	0.536418	0.261414	-1.64012	291005	Gadd45g	Growth arrest and DNA-damage-inducible protein GADD45 gamma [Source:UniProtKB/Swiss-Prot;Acc:Q9WTQ7]
ENSRNOG00000000635	0.604523	0.266001	-1.6657	309728	Arid5b	AT rich interactive domain 5B (Mrf1 like) [Source:RefSeq peptide;Acc:NP_001101094]
ENSRNOG00000022280	0.649606	0.296122	-1.66933	NA	NA	NA
ENSRNOG00000007964	0.580967	0.266001	-1.67376	297822	Tp53inp1	Tumor protein p53-inducible nuclear protein 1 (p53-dependent damage-inducible nuclear protein 1)(p53DINP1)(Stress-induced protein)(Thymus-expressed acidic protein)(TEAP) [Source:UniProtKB/Swiss-Prot;Acc:Q80YE2]
ENSRNOG00000015547	0.49005	0.266001	-1.67681	24514	Jak2	Tyrosine-protein kinase JAK2 (EC 2.7.10.2)(Janus kinase 2)(JAK-2) [Source:UniProtKB/Swiss-Prot;Acc:Q62689]
ENSRNOG00000001949	-0.483919	0.266001	-1.68227	498341	NA	submaxillary gland androgen regulated protein 3A [Source:RefSeq peptide;Acc:NP_001017497]
ENSRNOG00000010629	0.517339	0.266001	-1.68309	500133	Nod1	nucleotide-binding oligomerization domain containing 1 [Source:RefSeq peptide;Acc:NP_001102706]
ENSRNOG00000008283	0.489592	0.266001	-1.68394		B4galt5	UDP-Gal:betaGlcNAc beta 1,4-galactosyltransferase, polypeptide 5 [Source:RefSeq peptide;Acc:NP_001102078]
ENSRNOG00000013634	0.48565	0.267136	-1.69193	301059	Myd88	myeloid differentiation primary response gene 88 [Source:RefSeq peptide;Acc:NP_937763]
ENSRNOG00000017273	0.490561	0.278659	-1.73747	501176	RGD1563917	NA
ENSRNOG00000010834	0.642398	0.312402	-1.74554	362971	Mpped1	metallophosphoesterase domain containing 1 [Source:RefSeq peptide;Acc:NP_001124041]
ENSRNOG00000012772	-0.612439	0.284605	-1.7621	24314	Nqo1	NAD(P)H dehydrogenase [quinone] 1 (EC 1.6.5.2)(Quinone reductase 1)(NAD(P)H:quinone oxidoreductase 1)(QR1)(DT-diaphorase)(DTD)(Azoreductase)(Phylloquinone reductase)(Menadione reductase) [Source:UniProtKB/Swiss-Prot;Acc:P05982]
ENSRNOG00000011875	0.534959	0.285733	-1.76975	25351	Slc2a2	Solute carrier family 2, facilitated glucose transporter member 2 (Glucose transporter type 2, liver)(GLUT-2) [Source:UniProtKB/Swiss-Prot;Acc:P12336]
ENSRNOG00000012896	0.692142	0.319757	-1.78772	29277	Cyp2c	Cytochrome P450 2C11 (EC 1.14.14.1)(CYPIIC11)(P-450(M-1))(P450H)(P450-UT-A)(UT-2) [Source:UniProtKB/Swiss-Prot;Acc:P08683]
ENSRNOG00000010251	0.763768	0.290357	-1.79305	NA	NA	NA
ENSRNOG00000008828	0.680353	0.319757	-1.7963	NA	NA	NA
ENSRNOG00000007237	0.519316	0.290377	-1.79682	25587	Id2	DNA-binding protein inhibitor ID-2 (Inhibitor of DNA binding 2) [Source:UniProtKB/Swiss-Prot;Acc:P41137]
ENSRNOG00000010799	0.48351	0.29171	-1.80629	310395	Ccrn4l	Nocturnin Fragment (CCR4 protein homolog) [Source:UniProtKB/Swiss-Prot;Acc:Q9ET55]
ENSRNOG00000000045	0.479871	0.29171	-1.8087	64025	Cd244	Natural killer cell receptor 2B4 Precursor (NK cell type I receptor protein 2B4)(NKR2B4)(Non-MHC restricted killing associated)(CD244 antigen) [Source:UniProtKB/Swiss-Prot;Acc:Q9JLM2]
ENSRNOG00000000839	-0.619534	0.319889	-1.81166	361794	Nfkbil1	NF-kappa-B inhibitor-like protein 1 (Nuclear factor of kappa light polypeptide gene enhancer in B-cells inhibitor-like 1)(Inhibitor of kappa B-like protein)(I-kappa-B-like protein)(IkappaBL) [Source:UniProtKB/Swiss-Prot;Acc:Q8R2H1]
ENSRNOG00000003752	0.487851	0.29479	-1.82516	NA	NA	NA
ENSRNOG00000015547	0.474607	0.29479	-1.82638	24514	Jak2	Tyrosine-protein kinase JAK2 (EC 2.7.10.2)(Janus kinase 2)(JAK-2) [Source:UniProtKB/Swiss-Prot;Acc:Q62689]
ENSRNOG00000014199	-0.472394	0.296122	-1.83574	680717,684528	Znf703	zinc finger protein 703 [Source:RefSeq peptide;Acc:NP_001102895]
ENSRNOG00000012117	1.05346	0.297023	-1.84468	NA	NA	NA
ENSRNOG00000000455	0.71813	0.332879	-1.86386	24812	Tap2	Antigen peptide transporter 2 (APT2)(ATP-binding cassette sub-family B member 3) [Source:UniProtKB/Swiss-Prot;Acc:P36372]
ENSRNOG00000005935	0.483494	0.301454	-1.86443	171553	A3galt2	Alpha 1,3-galactosyltransferase 2 Precursor (A3galt2)(EC 2.4.1.87)(Isoglobotriaosylceramide synthase)(iGb3 synthase)(iGb3S) [Source:UniProtKB/Swiss-Prot;Acc:A0A4Z3]
ENSRNOG00000002667	0.503656	0.301454	-1.86648	192362	Lamc2	Laminin chain Fragment [Source:UniProtKB/TrEMBL;Acc:P70638]
ENSRNOG00000011058	-0.470574	0.30531	-1.8826	25600	Utrn	utrophin [Source:RefSeq peptide;Acc:NP_037202]
ENSRNOG00000020300	0.629991	0.338838	-1.88572	361680	Lsp1	lymphocyte specific 1 [Source:RefSeq peptide;Acc:NP_001020591]
ENSRNOG00000008988	-0.609579	0.338838	-1.88812	25053	Cyp2d2	Cytochrome P450 2D26 (EC 1.14.14.1)(CYPIID26)(P450-DB2)(P450-CMF2)(Debrisoquine 4-hydroxylase) [Source:UniProtKB/Swiss-Prot;Acc:P10634]
ENSRNOG00000004326	-0.573727	0.30656	-1.89019	NA	NA	NA
ENSRNOG00000001645	0.551037	0.309065	-1.90176	304020	RGD1565927	NA
ENSRNOG00000002723	0.598866	0.339382	-1.9019	25544		E-selectin Precursor (Endothelial leukocyte adhesion molecule 1)(ELAM-1)(Leukocyte-endothelial cell adhesion molecule 2)(LECAM2)(CD62 antigen-like family member E)(CD62E antigen) [Source:UniProtKB/Swiss-Prot;Acc:P98105]
ENSRNOG00000004610	0.643663	0.341855	-1.91843	81682	Lum	Lumican Precursor (Keratan sulfate proteoglycan lumican)(KSPG lumican) [Source:UniProtKB/Swiss-Prot;Acc:P51886]
ENSRNOG00000012473	0.572592	0.314967	-1.92784	117279	NA	CASP8 and FADD-like apoptosis regulator isoform 1 [Source:RefSeq peptide;Acc:NP_001029036]
ENSRNOG00000002217	0.547677	0.314967	-1.93098	360914	Plac8	placenta-specific 8 [Source:RefSeq peptide;Acc:NP_001101823]
ENSRNOG00000005115	0.605289	0.346835	-1.94808	304648	Asf1b	ASF1 anti-silencing function 1 homolog B [Source:RefSeq peptide;Acc:NP_001100630]
ENSRNOG00000015547	0.524585	0.319757	-1.95767	24514	Jak2	Tyrosine-protein kinase JAK2 (EC 2.7.10.2)(Janus kinase 2)(JAK-2) [Source:UniProtKB/Swiss-Prot;Acc:Q62689]
ENSRNOG00000001910	-0.50237	0.319757	-1.96481	NA	NA	NA
ENSRNOG00000025390	-0.479337	0.319757	-1.96695	NA	NA	NA
ENSRNOG00000021503	-0.528591	0.319757	-1.96704	NA	NA	NA
ENSRNOG00000011504	0.483186	0.319757	-1.97386	298024	Akap2	A kinase (PRKA) anchor protein 2 [Source:RefSeq peptide;Acc:NP_001011974]
ENSRNOG00000012613	0.587237	0.319757	-1.9749	289055	F13b	coagulation factor XIII, B polypeptide [Source:RefSeq peptide;Acc:NP_001099426]
ENSRNOG00000013062	1.05521	0.319757	-1.97682	25279	Cyp24a1	1,25-dihydroxyvitamin D(3) 24-hydroxylase, mitochondrial Precursor (Vitamin D(3) 24-hydroxylase)(24-OHase)(EC 1.14.13.n4)(Cytochrome P450 24A1)(P450-CC24) [Source:UniProtKB/Swiss-Prot;Acc:Q09128]
ENSRNOG00000006778	0.460146	0.319889	-1.98397	304608	Mmp19	matrix metallopeptidase 19 [Source:RefSeq peptide;Acc:NP_001100629]
ENSRNOG00000009486	0.706711	0.352953	-1.99121	NA	NA	NA
ENSRNOG00000014066	-0.466679	0.323795	-1.99931	310352	Phf17	PHD finger protein 17 [Source:RefSeq peptide;Acc:NP_001101140]
ENSRNOG00000017105	-0.58727	0.35631	-2.01668	NA	NA	Dihydropyrimidine dehydrogenase [NADP+] (DHPDHase)(DPD)(EC 1.3.1.2)(Dihydrouracil dehydrogenase)(Dihydrothymine dehydrogenase) [Source:UniProtKB/Swiss-Prot;Acc:Q8CHR6]
ENSRNOG00000017197	0.734844	0.329983	-2.02134	24628	Pdgfb	Platelet-derived growth factor subunit B Precursor; Fragment (PDGF subunit B)(Platelet-derived growth factor B chain)(Platelet-derived growth factor beta polypeptide)(PDGF-2) [Source:UniProtKB/Swiss-Prot;Acc:Q05028]
ENSRNOG00000021046	-0.584003	0.358503	-2.02636	292915	Sult2b1	Sulfotransferase family cytosolic 2B member 1 (Sulfotransferase 2B1)(Sulfotransferase 2B)(EC 2.8.2.2)(Alcohol sulfotransferase)(Hydroxysteroid sulfotransferase 2) [Source:UniProtKB/Swiss-Prot;Acc:Q29YR5]
ENSRNOG00000020480	0.468989	0.331764	-2.02999	84575	Fads1	Fatty acid desaturase 1 (EC 1.14.19.-)(Delta(5) fatty acid desaturase)(Delta(5) desaturase)(D5D) [Source:UniProtKB/Swiss-Prot;Acc:Q920R3]
ENSRNOG00000004931	-0.645205	0.359317	-2.03455	NA	NA	NA
ENSRNOG00000005825	0.648563	0.338838	-2.06402	25211	Lyc2,Lyz2	Lysozyme C-1 Precursor (EC 3.2.1.17)(1,4-beta-N-acetylmuramidase C) [Source:UniProtKB/Swiss-Prot;Acc:P00697]
ENSRNOG00000017980	0.592236	0.33923	-2.06857	308995	Itgal	integrin alpha L [Source:RefSeq peptide;Acc:NP_001029170]
ENSRNOG00000018903	0.56461	0.33923	-2.0717	25513		Phosphatidylinositol 3-kinase regulatory subunit alpha (PI3-kinase p85 subunit alpha)(PtdIns-3-kinase p85-alpha)(PI3K) [Source:UniProtKB/Swiss-Prot;Acc:Q63787]
ENSRNOG00000014900	0.527762	0.33999	-2.0804	25620	Crem	cAMP-responsive element modulator [Source:UniProtKB/Swiss-Prot;Acc:Q03061]
ENSRNOG00000011810	0.866163	0.372344	-2.08192	NA	NA	NA
ENSRNOG00000003450	0.472309	0.340681	-2.08564	NA	NA	NA
ENSRNOG00000022340	0.454513	0.342371	-2.0979	NA	LOC499997	NA
ENSRNOG00000006096	-0.607376	0.342371	-2.10015	297910	Slc26a7	solute carrier family 26, member 7 [Source:RefSeq peptide;Acc:NP_001100108]
ENSRNOG00000002723	0.669058	0.37979	-2.11585	25544		E-selectin Precursor (Endothelial leukocyte adhesion molecule 1)(ELAM-1)(Leukocyte-endothelial cell adhesion molecule 2)(LECAM2)(CD62 antigen-like family member E)(CD62E antigen) [Source:UniProtKB/Swiss-Prot;Acc:P98105]
ENSRNOG00000022362	0.467168	0.346835	-2.11697	NA	NA	NA
ENSRNOG00000004290	0.460015	0.346835	-2.1198	498416	Grb10	growth factor receptor bound protein 10 [Source:RefSeq peptide;Acc:NP_001102563]
ENSRNOG00000012481	0.594878	0.383368	-2.13598	295341	Ppm1j	Protein phosphatase 1J (EC 3.1.3.16)(Protein phosphatase 2C isoform zeta)(PP2C-zeta) [Source:UniProtKB/Swiss-Prot;Acc:Q641Y6]
ENSRNOG00000011852	0.571788	0.383665	-2.14033	315840
ENSRNOG00000026790	-0.501923	0.352107	-2.1405	NA	NA	NA
ENSRNOG00000014079	0.524244	0.352953	-2.14717	25124,367264	Stat4	signal transducer and activator of transcription 4 [Source:RefSeq peptide;Acc:NP_001012226]
ENSRNOG00000014378	0.46678	0.352953	-2.15476	117022	Il1r2	Interleukin-1 receptor type II Precursor (IL-1R-2)(IL-1R-beta)(CD121 antigen-like family member B)(CD121b antigen) [Source:UniProtKB/Swiss-Prot;Acc:P43303]
ENSRNOG00000008602	0.445426	0.352953	-2.16212	499991	Steap4	Metalloreductase STEAP4 (EC 1.16.1.-)(Six-transmembrane epithelial antigen of prostate 4) [Source:UniProtKB/Swiss-Prot;Acc:Q4V8K1]
ENSRNOG00000003954	0.473547	0.352953	-2.1641	140924	Il2rg	interleukin 2 receptor, gamma [Source:RefSeq peptide;Acc:NP_543165]
ENSRNOG00000014568	0.49687	0.352953	-2.16445	681418,681867	Ndufb10	NADH dehydrogenase (ubiquinone) 1 beta subcomplex, 10 [Source:RefSeq peptide;Acc:NP_001102913]
ENSRNOG00000016866	-0.656491	0.352953	-2.16507	63839	Fhl2	Four and a half LIM domains protein 2 (FHL-2)(Skeletal muscle LIM-protein 3)(SLIM 3)(LIM domain protein DRAL) [Source:UniProtKB/Swiss-Prot;Acc:O35115]
ENSRNOG00000024223	-0.512581	0.352953	-2.1685	NA	LOC680415	NA
ENSRNOG00000016112	0.708097	0.352953	-2.17083	499342	Cd274	NA
ENSRNOG00000007456	0.606877	0.391021	-2.17269	83839	Calb1	Calbindin (Vitamin D-dependent calcium-binding protein, avian-type)(Calbindin D28)(D-28K)(Spot 35 protein) [Source:UniProtKB/Swiss-Prot;Acc:P07171]
ENSRNOG00000025314	0.450609	0.353398	-2.17514	NA	NA	NA
ENSRNOG00000004076	-0.474217	0.35366	-2.18122	NA	NA	NA
ENSRNOG00000013987	0.496003	0.35366	-2.18195	314619	Sbno2	strawberry notch homolog 2 [Source:RefSeq peptide;Acc:NP_001101538]
ENSRNOG00000024107	0.587659	0.394672	-2.20151	NA	NA	NA
ENSRNOG00000003358	0.521458	0.358503	-2.20443	NA	NA	NA
ENSRNOG00000003067	-0.50173	0.359317	-2.21266	78964	Npffr2	Neuropeptide FF receptor 2 (Neuropeptide G-protein coupled receptor)(G-protein coupled receptor 74) [Source:UniProtKB/Swiss-Prot;Acc:Q9EQD2]
ENSRNOG00000000327	-0.601778	0.39579	-2.22174	361866	Hace1	HECT domain and ankyrin repeat containing, E3 ubiquitin protein ligase 1 [Source:RefSeq peptide;Acc:NP_001102009]
ENSRNOG00000008780	0.631392	0.39579	-2.22712	NA	NA	NA
ENSRNOG00000019277	0.444414	0.366379	-2.23483	83532	Vdac3	Voltage-dependent anion-selective channel protein 3 (VDAC-3)(rVDAC3)(Outer mitochondrial membrane protein porin 3) [Source:UniProtKB/Swiss-Prot;Acc:Q9R1Z0]
ENSRNOG00000014861	0.646366	0.372344	-2.25572	500474	Rnf183	NA
ENSRNOG00000010131	0.543417	0.372344	-2.25964	311494	Rin2	Ras and Rab interactor 2 [Source:RefSeq peptide;Acc:NP_001101256]
ENSRNOG00000023400	0.639012	0.401652	-2.26139	498089	Dtx3l	deltex 3-like [Source:RefSeq peptide;Acc:NP_001102523]
ENSRNOG00000025191	0.705662	0.401652	-2.26485	NA	NA	NA
ENSRNOG00000014979	0.451488	0.373107	-2.26659		RGD1560849
ENSRNOG00000016103	-0.522668	0.373107	-2.26754	308068	Nkd2	naked cuticle homolog 2 [Source:RefSeq peptide;Acc:NP_001100924]
ENSRNOG00000001647	0.476643	0.379033	-2.28599	NA	Ets2	v-ets erythroblastosis virus E26 oncogene homolog 2 (avian) (Ets2), mRNA [Source:RefSeq DNA;Acc:NM_001107107]
ENSRNOG00000019469	-0.445333	0.37979	-2.29379	NA	NA	NA
ENSRNOG00000017273	0.442602	0.380163	-2.29766	501176	RGD1563917	NA
ENSRNOG00000018052	0.476649	0.380645	-2.3018	308113	Cnksr3	Connector enhancer of kinase suppressor of ras 3 (CNKSR family member 3)(Membrane-associated guanylate kinase-interacting protein-like 1)(Maguin-like protein)(Parturition-related protein 4) [Source:UniProtKB/Swiss-Prot;Acc:Q5SGD7]
ENSRNOG00000003515	-0.555237	0.413546	-2.30927	25315	Ephx1	Epoxide hydrolase 1 (EC 3.3.2.9)(Microsomal epoxide hydrolase)(Epoxide hydratase) [Source:UniProtKB/Swiss-Prot;Acc:P07687]
ENSRNOG00000000579	0.565632	0.383368	-2.31458	294446,681252	LOC681252	Myristoylated alanine-rich C-kinase substrate (MARCKS)(Protein kinase C substrate 80 kDa protein) [Source:UniProtKB/Swiss-Prot;Acc:P30009]
ENSRNOG00000003674	-0.583552	0.384324	-2.32276	363465	Pir	Pirin [Source:UniProtKB/Swiss-Prot;Acc:Q5M827]
ENSRNOG00000000632	0.608862	0.419212	-2.32857	54237	Cdc2	Cell division control protein 2 homolog (EC 2.7.11.22)(EC 2.7.11.23)(p34 protein kinase)(Cyclin-dependent kinase 1)(CDK1) [Source:UniProtKB/Swiss-Prot;Acc:P39951]
ENSRNOG00000022218	0.439353	0.386574	-2.33148	310969		interferon-induced protein 44 [Source:RefSeq peptide;Acc:NP_001101199]
ENSRNOG00000014264	0.516694	0.386574	-2.3352	306844	Phactr1	Phosphatase and actin regulator 1 [Source:UniProtKB/Swiss-Prot;Acc:P62024]
ENSRNOG00000024496	0.609965	0.386574	-2.33704	NA	NA	NA
ENSRNOG00000013753	0.444773	0.39268	-2.35811	NA	NA	NA
ENSRNOG00000017204	0.45912	0.394672	-2.36817	NA	NA	PQ-loop repeat-containing protein 1 [Source:UniProtKB/Swiss-Prot;Acc:Q5M880]
ENSRNOG00000022422	0.441692	0.394672	-2.3687	NA	NA	NA
ENSRNOG00000014552	0.432846	0.394672	-2.37444	NA	NA	NA
ENSRNOG00000001562	0.470491	0.394672	-2.38047	NA	NA	NA
ENSRNOG00000009660	0.900665	0.394672	-2.381	306460	Enpp6	Ectonucleotide pyrophosphatase/phosphodiesterase family member 6 Precursor (E-NPP6)(NPP-6)(EC 3.1.-.-) [Contains Ectonucleotide pyrophosphatase/phosphodiesterase family member 6 soluble form] [Source:UniProtKB/Swiss-Prot;Acc:B0BND0]
ENSRNOG00000026013	-0.457589	0.394672	-2.38259	408201	Ctsql2	cathepsin Q-like 2 [Source:RefSeq peptide;Acc:NP_001002813]
ENSRNOG00000014426	0.56139	0.429819	-2.38407	24914	Lox	Protein-lysine 6-oxidase Precursor (EC 1.4.3.13)(Lysyl oxidase) [Source:UniProtKB/Swiss-Prot;Acc:P16636]
ENSRNOG00000026203	-0.437229	0.39579	-2.39084	81819	Pax8	Paired box protein Pax-8 [Source:UniProtKB/Swiss-Prot;Acc:P51974]
ENSRNOG00000023696	0.42607	0.39579	-2.393	NA	NA	NA
ENSRNOG00000009589	1.29545	0.39579	-2.39531	NA	NA	NA
ENSRNOG00000017869	0.533151	0.39579	-2.39796	292060	Irf8	interferon regulatory factor 8 [Source:RefSeq peptide;Acc:NP_001008722]
ENSRNOG00000026153	-0.462206	0.39579	-2.40631	NA	NA	NA
ENSRNOG00000000570	0.437235	0.39579	-2.40719	NA	NA	NA
ENSRNOG00000012168	0.475215	0.400388	-2.422	NA	NA	NA
ENSRNOG00000008292	0.434407	0.400388	-2.42482	29560	Hif1a	Hypoxia-inducible factor 1 alpha (HIF-1 alpha)(HIF1 alpha) [Source:UniProtKB/Swiss-Prot;Acc:O35800]
ENSRNOG00000000805	0.515606	0.400388	-2.4266	24392	Gja1	Gap junction alpha-1 protein (Connexin-43)(Cx43)(Gap junction 43 kDa heart protein) [Source:UniProtKB/Swiss-Prot;Acc:P08050]
ENSRNOG00000024640	0.549379	0.44036	-2.438	291549	RGD1304731	hypothetical protein LOC291549 [Source:RefSeq peptide;Acc:NP_001099609]
ENSRNOG00000003515	-0.464481	0.401652	-2.44015	25315	Ephx1	Epoxide hydrolase 1 (EC 3.3.2.9)(Microsomal epoxide hydrolase)(Epoxide hydratase) [Source:UniProtKB/Swiss-Prot;Acc:P07687]
ENSRNOG00000005166	0.708581	0.44036	-2.44052	289230	Nhlh1	nescient helix loop helix 1 [Source:RefSeq peptide;Acc:NP_001099440]
ENSRNOG00000001979	0.505948	0.401652	-2.44593	266766	Rcan1	Calcipressin-1 (Regulator of calcineurin 1)(Down syndrome critical region protein 1 homolog)(Myocyte-enriched calcineurin-interacting protein 1)(MCIP1) [Source:UniProtKB/Swiss-Prot;Acc:Q6IN33]
ENSRNOG00000007984	-0.668665	0.401652	-2.44713	501584	Fam123b	family with sequence similarity 123B [Source:RefSeq peptide;Acc:NP_001102790]
ENSRNOG00000019928	0.445584	0.401652	-2.4481	499114,685905	LOC685905,RGD1563982	hypothetical protein LOC499114 [Source:RefSeq peptide;Acc:NP_001103961]
ENSRNOG00000013899	0.467231	0.401652	-2.44824	NA	NA	NA
ENSRNOG00000024534	0.537696	0.401782	-2.45118	NA	NA	NA
ENSRNOG00000028655	-0.432665	0.402574	-2.45573	NA	NA	NA
ENSRNOG00000014338	0.565771	0.40598	-2.4691	246771	Slc25a25	Calcium-binding mitochondrial carrier protein SCaMC-2 (Small calcium-binding mitochondrial carrier protein 2)(Solute carrier family 25 member 25)(Mitochondrial ATP-Mg/Pi carrier protein)(Peroxisomal Ca(2+)-dependent solute carrier-like protein) [Source:UniProtKB/Swiss-Prot;Acc:Q8K3P6]
ENSRNOG00000008965	0.53038	0.40598	-2.46922	84607	Socs2	Suppressor of cytokine signaling 2 (SOCS-2)(Cytokine-inducible SH2 protein 2) [Source:UniProtKB/Swiss-Prot;Acc:O88582]
ENSRNOG00000024435	0.536796	0.454722	-2.49095	NA	Wbscr17	Williams-Beuren syndrome chromosome region 17 homolog [Source:RefSeq peptide;Acc:NP_001020283]
ENSRNOG00000007325	-0.566488	0.414771	-2.49546	315639	Usp28	ubiquitin specific peptidase 28 [Source:RefSeq peptide;Acc:NP_001101614]
ENSRNOG00000010971	0.45308	0.419212	-2.51298	310097	Snx18	sorting nexin 18 [Source:RefSeq peptide;Acc:NP_001101122]
ENSRNOG00000011361	0.56837	0.419212	-2.51991	29573	Slc37a4	solute carrier family 37 (glucose-6-phosphate transporter), member 4 [Source:RefSeq peptide;Acc:NP_113777]
ENSRNOG00000026128	0.424853	0.419212	-2.52042	362988,499828	Cpne8,LOC499828	copine VIII [Source:RefSeq peptide;Acc:NP_001102220]
ENSRNOG00000026053	-0.417565	0.419212	-2.5211	50566	NA	Gremlin-1 Precursor (Cysteine knot superfamily 1, BMP antagonist 1)(Down-regulated in Mos-transformed cells protein) [Source:UniProtKB/Swiss-Prot;Acc:O35793]
ENSRNOG00000016250	0.417428	0.419212	-2.52129	307526	Ammecr1l	AMME chromosomal region gene 1-like [Source:RefSeq peptide;Acc:NP_001100869]
ENSRNOG00000025722	-0.756266	0.467035	-2.52308	NA	NA	NA
ENSRNOG00000000419	0.880717	0.419638	-2.52482	294257	Cfb	complement factor B [Source:RefSeq peptide;Acc:NP_997631]
ENSRNOG00000016349	0.493401	0.420472	-2.5293	25134	Gnmt	Glycine N-methyltransferase (EC 2.1.1.20)(Folate-binding protein) [Source:UniProtKB/Swiss-Prot;Acc:P13255]
ENSRNOG00000012175	-0.427864	0.422548	-2.53666	311658	Nfatc2	nuclear factor of activated T-cells, cytoplasmic, calcineurin-dependent 2 [Source:RefSeq peptide;Acc:NP_001101275]
ENSRNOG00000007581	0.7129	0.4709	-2.54178	266767	Slc17a8	Vesicular glutamate transporter 3 (VGluT3)(Solute carrier family 17 member 8) [Source:UniProtKB/Swiss-Prot;Acc:Q7TSF2]
ENSRNOG00000007693	0.444961	0.425564	-2.54617	NA	NA	NA
ENSRNOG00000000649	0.471185	0.426561	-2.55098	NA	NA	NA
ENSRNOG00000026239	-0.465195	0.429701	-2.56284	314205	Arid4a	AT rich interactive domain 4A (Rbp1 like) [Source:RefSeq peptide;Acc:NP_001101499]
ENSRNOG00000015867	-0.687973	0.429701	-2.56318	291770	Chst9	NA
ENSRNOG00000013536	0.481473	0.432913	-2.57757	64465	Cdc42	Cell division control protein 42 homolog Precursor [Source:UniProtKB/Swiss-Prot;Acc:Q8CFN2]
ENSRNOG00000001372	0.613427	0.432913	-2.57795	246268	Oas1b	2-5 oligoadenylate synthetase 1B [Source:RefSeq peptide;Acc:NP_653353]
ENSRNOG00000017198	0.438159	0.433145	-2.58337	64345	Hif3a	Hypoxia-inducible factor 3 alpha (HIF-3 alpha)(HIF3 alpha 1) [Source:UniProtKB/Swiss-Prot;Acc:Q9JHS2]
ENSRNOG00000027705	-0.419792	0.433145	-2.58341	NA	NA	NACHT, LRR and PYD domains-containing protein 4B (NALP-gamma) [Source:UniProtKB/Swiss-Prot;Acc:Q8C6J9]
ENSRNOG00000025393	-0.540096	0.433559	-2.58736	NA	NA	NA
ENSRNOG00000011859	-0.531961	0.484549	-2.58975	310261	NA	Eukaryotic translation initiation factor 5A isoform II Fragment [Source:UniProtKB/TrEMBL;Acc:Q8VHU8]
ENSRNOG00000012019	0.558662	0.433559	-2.59301	310508	B3galnt1	UDP-GalNAc:beta-1,3-N-acetylgalactosaminyltransferase 1 (EC 2.4.1.79)(Beta-3-GalNAc-T1)(Beta-1,3-galactosyltransferase 3)(Beta-1,3-GalTase 3)(Beta3Gal-T3)(b3Gal-T3)(Beta-3-Gx-T3)(Galactosylgalactosylglucosylceramide beta-D-acetyl-galactosaminyltransferase)(UDP-N-acetylgalactosamine:globotriaosylceramide beta-1,3-N-acetylgalactosaminyltransferase)(Globoside synthase) [Source:UniProtKB/Swiss-Prot;A…
ENSRNOG00000023549	-0.435927	0.433559	-2.59528	365038	Samd5	sterile alpha motif domain containing 5 [Source:RefSeq peptide;Acc:NP_001102371]
ENSRNOG00000027063	-0.525864	0.484549	-2.596	NA	NA	NA
ENSRNOG00000000577	0.422084	0.433559	-2.59638	140942	Ddit4	DNA-damage-inducible transcript 4 protein (Protein regulated in development and DNA damage response 1)(REDD-1)(HIF-1 responsive protein RTP801) [Source:UniProtKB/Swiss-Prot;Acc:Q8VHZ9]
ENSRNOG00000001187	0.583123	0.433559	-2.59658	304545	Oasl	2'-5'-oligoadenylate synthetase-like [Source:RefSeq peptide;Acc:NP_001009681]
ENSRNOG00000028731	0.526091	0.484549	-2.5979	NA	NA	NA
ENSRNOG00000011559	0.41791	0.437112	-2.60702	54321	Cnn3	Calponin-3 (Calponin, acidic isoform)(Calponin, non-muscle isoform) [Source:UniProtKB/Swiss-Prot;Acc:P37397]
ENSRNOG00000015544	0.434843	0.44036	-2.61954	300218	Tuba1c	Tubulin alpha-1C chain (Tubulin alpha-6 chain)(Alpha-tubulin 6) [Source:UniProtKB/Swiss-Prot;Acc:Q6AYZ1]
ENSRNOG00000025475	-0.410613	0.44036	-2.62393	NA	NA	NA
ENSRNOG00000010748	0.527704	0.4859	-2.62433	306487	Mtus1	Mitochondrial tumor suppressor 1 homolog (Angiotensin-II type 2 receptor-interacting protein) [Source:UniProtKB/Swiss-Prot;Acc:Q6IMY1]
ENSRNOG00000022191	0.467653	0.444879	-2.63848	686376,691860	LOC686376,LOC691860
ENSRNOG00000028473	-0.432806	0.444879	-2.64043	687608,691551
ENSRNOG00000026585	-0.456775	0.444879	-2.64113	289587	Lrrc66	Leucine-rich repeat-containing protein 66 (Liver regeneration-related protein LRRGT00044) [Source:UniProtKB/Swiss-Prot;Acc:Q6TXF5]
ENSRNOG00000018740	-0.575256	0.491835	-2.6425	396552,301595,154516,113992,574523,396551,396527,24861	Ugt1a9	UDP-glucuronosyltransferase 1-1 Precursor (UDPGT)(UGT1*1)(EC 2.4.1.17)(UGT1-01)(UGT1.1)(UGT1A1)(B1) [Source:UniProtKB/Swiss-Prot;Acc:Q64550]
ENSRNOG00000014253	-0.419991	0.451028	-2.65832	293992	Pax2	paired box 2 [Source:RefSeq peptide;Acc:NP_001099831]
ENSRNOG00000023581	-0.562863	0.451028	-2.65981	NA	NA	NA
ENSRNOG00000006681	0.456247	0.451028	-2.66171	353252	Rdh10	Retinol dehydrogenase 10 (EC 1.1.1.n2) [Source:UniProtKB/Swiss-Prot;Acc:Q80ZF7]
ENSRNOG00000001618	0.451671	0.453541	-2.66952	304053	Ripk4	receptor-interacting serine-threonine kinase 4 [Source:RefSeq peptide;Acc:NP_001100573]
ENSRNOG00000020993	-0.608377	0.499701	-2.67142	25316	Ms4a2	High affinity immunoglobulin epsilon receptor subunit beta (FcERI)(IgE Fc receptor subunit beta)(Fc epsilon receptor I beta-chain)(Membrane-spanning 4-domains subfamily A member 2) [Source:UniProtKB/Swiss-Prot;Acc:P13386]
ENSRNOG00000013925	-0.456199	0.461205	-2.69067	85431	Nox4	NADPH oxidase 4 (EC 1.6.3.-)(Kidney superoxide-producing NADPH oxidase)(Kox-1) [Source:UniProtKB/Swiss-Prot;Acc:Q924V1]
ENSRNOG00000025094	-0.423493	0.467035	-2.71028	679975,686966	Gpr183	G protein-coupled receptor 183 [Source:RefSeq peptide;Acc:NP_001102856]
ENSRNOG00000011111	0.436243	0.467035	-2.71195	314330	RGD1309492	hypothetical protein LOC314330 [Source:RefSeq peptide;Acc:NP_001101514]
ENSRNOG00000018151	0.480926	0.467035	-2.71232	293052	Isg20	interferon stimulated exonuclease [Source:RefSeq peptide;Acc:NP_001008510]
ENSRNOG00000018979	-0.458466	0.469937	-2.72071	NA	NA	NA
ENSRNOG00000007350	0.425979	0.4709	-2.72734	366957	Rac2	ras-related C3 botulinum toxin substrate 2 (rho family, small GTP binding protein Rac2) [Source:RefSeq peptide;Acc:NP_001008385]
ENSRNOG00000004725	0.421684	0.472391	-2.73274	24331	Cela1	Elastase-1 Precursor (EC 3.4.21.36) [Source:UniProtKB/Swiss-Prot;Acc:P00773]
ENSRNOG00000009694	-0.40745	0.473587	-2.73752	25296	Bmp4	Bone morphogenetic protein 4 Precursor (BMP-4)(BMP-2B) [Source:UniProtKB/Swiss-Prot;Acc:Q06826]
ENSRNOG00000011646	0.424697	0.476172	-2.74515	64626	Rem2	GTP-binding protein REM 2 (Rad and Gem-like GTP-binding protein 2) [Source:UniProtKB/Swiss-Prot;Acc:Q9WTY2]
ENSRNOG00000017610	0.44168	0.479349	-2.75449	291553	Nedd4l	neural precursor cell expressed, developmentally down-regulated 4-like [Source:RefSeq peptide;Acc:NP_001008301]
ENSRNOG00000015418	-0.428882	0.479349	-2.75623	364823	NA	kelch-like 14 [Source:RefSeq peptide;Acc:NP_001102355]
ENSRNOG00000019219	-0.454404	0.48112	-2.76212	25624	Vamp1	Vesicle-associated membrane protein 1 (VAMP-1)(Synaptobrevin-1) [Source:UniProtKB/Swiss-Prot;Acc:Q63666]
ENSRNOG00000028474	0.423561	0.484549	-2.78051	NA	NA	NA
ENSRNOG00000020529	0.491223	0.484549	-2.78083	NA	NA	NA
ENSRNOG00000023195	-0.647773	0.484549	-2.78193	641519	Defb29	Beta-defensin 29 Precursor (BD-29)(Defensin, beta 29) [Source:UniProtKB/Swiss-Prot;Acc:Q32ZG3]
ENSRNOG00000009190	0.596234	0.484549	-2.78652	NA	NA	NA
ENSRNOG00000028742	-0.398059	0.484549	-2.7912	NA	NA	NA
ENSRNOG00000005442	-0.511471	0.484549	-2.79294	312728	Tspan9	tetraspanin 9 [Source:RefSeq peptide;Acc:NP_001101360]
ENSRNOG00000027122	-0.427748	0.484549	-2.79375	NA	NA	NA
ENSRNOG00000010308	-0.498569	0.484549	-2.79376	113984	Nr2f2	COUP transcription factor 2 (COUP-TF II)(COUP-TF2)(Nuclear receptor subfamily 2 group F member 2)(Apolipoprotein AI regulatory protein 1)(ARP-1)(Ovalbumin upstream promoter beta nuclear receptor)(COUPb) [Source:UniProtKB/Swiss-Prot;Acc:O09018]
ENSRNOG00000010165	0.480807	0.485016	-2.79692	299339	NA	tumor necrosis factor, alpha-induced protein 2 [Source:RefSeq peptide;Acc:NP_001131105]
ENSRNOG00000005206	0.403631	0.485263	-2.79962	29682	Kcnq3	Potassium voltage-gated channel subfamily KQT member 3 (Voltage-gated potassium channel subunit Kv7.3)(Potassium channel subunit alpha KvLQT3)(KQT-like 3) [Source:UniProtKB/Swiss-Prot;Acc:O88944]
ENSRNOG00000001209	0.437962	0.485714	-2.8045	NA	NA	NA
ENSRNOG00000013956	-0.66211	0.485714	-2.80537	171501	Rnf38	ring finger protein 38 [Source:RefSeq peptide;Acc:NP_604462]
ENSRNOG00000006418	0.547039	0.485714	-2.80712	311580
ENSRNOG00000008194	0.40692	0.486799	-2.81368	296384,686701	RGD1306344	hypothetical protein LOC296384 [Source:RefSeq peptide;Acc:NP_001041325]
ENSRNOG00000001245	0.473442	0.490337	-2.82295	294336	Pcbp3	poly(rC) binding protein 3 [Source:RefSeq peptide;Acc:NP_001011945]
ENSRNOG00000011471	-0.449881	0.496437	-2.84099	25444	Fgf9	Glia-activating factor Precursor (GAF)(Fibroblast growth factor 9)(FGF-9)(HBGF-9) [Source:UniProtKB/Swiss-Prot;Acc:P36364]
ENSRNOG00000017438	0.677122	0.496437	-2.84155	25454	Gfra1	GDNF family receptor alpha-1 Precursor (GFR-alpha-1)(GDNF receptor alpha)(GDNFR-alpha)(TGF-beta-related neurotrophic factor receptor 1)(RET ligand 1) [Source:UniProtKB/Swiss-Prot;Acc:Q62997]
ENSRNOG00000018413	-0.397391	0.499701	-2.85386	78962	Per3	Period circadian protein homolog 3 (Circadian clock protein PERIOD 3)(rPER3) [Source:UniProtKB/Swiss-Prot;Acc:Q8CJE2]
ENSRNOG00000013825	-0.445916	0.499701	-2.85702		Rap1gap	Rap1gap protein Fragment [Source:UniProtKB/TrEMBL;Acc:Q5EB70]
ENSRNOG00000014117	0.499894	0.499701	-2.85841	24451	Hmox1	Heme oxygenase 1 (HO-1)(EC 1.14.99.3)(HSP32) [Source:UniProtKB/Swiss-Prot;Acc:P06762]
ENSRNOG00000022871	-0.418957	0.499701	-2.8587	691170,687219	LOC687219,LOC691170
