# Supplementary material for: Comparative tissue transcriptomics reveal prompt inter-organ communication in response to local bacterial kidney infection
Source: BMC Genomics. 2011 Feb 21;12:123. doi: 10.1186/1471-2164-12-123 (PMC3047304; doi:10.1186/1471-2164-12-123)
Supplement: Additional file 4 — Output of BINGO analysis of Entrez gene ID's found in additional file 3 [file 1471-2164-12-123-S4.XLS]

## Sheet: Sheet1
Selected ontology file : jar:file:/home/jorrit/.cytoscape/2.6/plugins/BiNGO-2.31/BiNGO.jar!/GO_Biological_Process
Selected annotation file : jar:file:/home/jorrit/.cytoscape/2.6/plugins/BiNGO-2.31/BiNGO.jar!/R_norvegicus_default
Discarded evidence codes :
Overrepresentation
Selected statistical test : Hypergeometric test
Selected correction : Benjamini & Hochberg False Discovery Rate (FDR) correction
Selected significance level : 0.001
Testing option : Test cluster versus whole annotation
The selected cluster :
192362	316241	83425	25315	85431	680718	362376	170496	25053	305886	499991	114091	60371	310508	25493	252856	25279	25584	25620	300218	310395	24967	117279	24366	304608	25380	59103	171068	25734	24392	289587	25587	78964	288135	287362	315639	25386	304988	25296	25444	25134	25124.4	316516	303517	396552,301595,154516,113992,574523,396551,396527,24861	303163	408201	304020	116667	293992
113984	64465	289055	245920	24599	295326	294048	293019	309400	309728	316580	25112	246771	24626	140942	362993	25316	54237	291091	29721	24479	297910	306127	24617	171414	499801	309036	291770	691171	361866	246775	140924	498341	498951	78965	316326	292060	315119	679976	353252	292915	501176	309526	24968	500300	29380	64045	301416	25166	25027
No annotations were retrieved for the following entities:
117022	364823	316241	408224	29682	310352	289055	680718	294336	298487	295326	294048	293019	362506	309728	309400	499115	305096	316580	310395	365038	363465	25734	24626	289587	294447	291091	288135	641519	499745	NA	309036	499801	315639	308068	291549	361866	691171	25124.4	362988	500474	498341	303905	316516	246208	498951	64025	299339	316326	315119
number	GO-ID	p-value	corr p-value	x	nX	N	Description	Genes in test set
1	9605	5.5035E-22	9.9833E-19	54	652	231	12936	response to external stimulus	366957|24770|245920|309684|29573|500133|25544|25584|24366|155140|24514|298518|24268|24392|25316|116510|58954|287362|24617|294257|25296|24914|24795|24451|114851|361680|24494|140914|29527|24498|116667|24787|24628|313210|89829|304815|24493|81687|60582|25685|81503|25196|25651|29560|117029|29538|266766|64554|116637|116547|25542|84575|94195|114105
2	6950	2.9358E-19	2.6627E-16	69	1199	231	12936	response to stress	192362|29618|24770|297822|301059|245920|24599|81736|309684|500133|60371|25544|24812|362850|25584|24967|24366|25112|155140|24514|303836|24392|140942|25316|116510|58954|54237|24479|287362|24617|294257|25386|304988|24914|24795|24451|114851|361680|171071|24494|140914|25211|24498|64345|29527|116667|24787|24628|89829|24314|25166|304815|24493|81687|60582|25685|81503|25651|29560|117029|83532|29538|64554|…
3	2245	7.3529E-19	4.4460E-16	38	365	231	12936	response to wounding	24914|24795|24451|24770|245920|24494|309684|140914|24498|29527|25544|116667|24628|25584|24366|304815|155140|24493|60582|24514|25685|81503|25651|24392|29560|117029|25316|116510|58954|29538|64554|116547|116637|287362|24617|294257|25542|114105
4	2376	2.9736E-18	1.3485E-15	55	815	231	12936	immune system process	362491|24770|301059|314619|245920|309684|24508|29573|25544|24812|24967|155140|24514|303836|298518|60584|25587|362966|294257|304988|25296|246775|25361|140924|78965|293624|24494|292060|140914|25464|24498|24968|450223|24493|60582|308995|192281|25513|81503|25651|305236|29560|309452|117029|304545|29538|64554|116637|246268|246759|294235|25542|94195|24934|114105
5	6952	5.5750E-17	2.0226E-14	36	369	231	12936	defense response	192362|24795|24451|24770|361680|301059|245920|24599|24494|309684|140914|500133|25211|24498|29527|25544|24812|24967|304815|155140|24493|60582|81503|25651|29560|117029|25316|83532|29538|64554|116637|116547|287362|294257|25542|114105
6	6954	4.3851E-16	1.3258E-13	27	207	231	12936	inflammatory response	24795|24451|24770|245920|24494|309684|140914|29527|24498|25544|304815|155140|24493|60582|81503|25651|29560|117029|25316|29538|64554|116637|116547|287362|294257|25542|114105
7	50793	2.6429E-13	6.8489E-11	52	961	231	12936	regulation of developmental process	84607|64373|362491|29618|24770|297822|64465|81736|309684|60371|25493|362850|117279|79426|24514|303836|24392|116510|60584|25587|81813|54237|287362|362966|24617|304988|25296|25444|24373|246775|140924|24451|114851|78965|245921|24494|78971|29527|24498|116667|24787|293992|89829|24253|29380|24314|25166|81687|60582|25513|29560|266766
8	48518	5.1540E-13	1.1687E-10	64	1397	231	12936	positive regulation of biological process	366957|84607|64373|362491|29618|24770|297822|64465|301059|245920|81736|309684|24508|500133|60371|117279|311658|79426|24514|303836|24392|25316|58954|60584|25587|81813|287362|362966|294257|304988|25296|25444|24373|246775|25361|140924|24451|114851|78965|24494|25464|24498|29527|64345|116667|293992|24253|24628|313210|89829|29380|24314|25166|81819|81687|308995|25513|25685|25196|29560|246759|24934|31674…
9	50900	8.0944E-13	1.6315E-10	13	46	231	12936	leukocyte migration	25361|298518|81503|25651|24494|117029|309684|25464|29573|25544|25542|94195|114105
10	51242	1.0707E-12	1.9423E-10	59	1238	231	12936	positive regulation of cellular process	366957|84607|362491|29618|24770|297822|64465|301059|245920|81736|309684|24508|500133|60371|117279|311658|79426|24514|303836|24392|25316|58954|60584|25587|81813|362966|304988|25296|25444|246775|25361|140924|24451|114851|78965|24494|25464|29527|64345|24498|116667|293992|24628|313210|89829|24253|29380|24314|25166|81819|81687|308995|25513|25685|25196|29560|24934|316742|315840
11	42330	1.4324E-12	2.1653E-10	15	71	231	12936	taxis	366957|24770|298518|81503|361680|245920|24494|309684|29573|29538|116637|116547|25542|94195|114105
12	6935	1.4324E-12	2.1653E-10	15	71	231	12936	chemotaxis	366957|24770|298518|81503|361680|245920|24494|309684|29573|29538|116637|116547|25542|94195|114105
13	51094	6.4566E-12	9.0094E-10	33	457	231	12936	positive regulation of developmental process	24373|246775|84607|140924|64373|24451|362491|29618|114851|297822|78965|64465|24494|309684|29527|24498|116667|89829|24253|29380|24314|25166|81687|24514|303836|25513|24392|29560|60584|25587|81813|304988|25296
14	51869	1.0273E-10	1.3310E-8	108	3510	231	12936	response to stimulus	366957|192362|25315|29618|297822|301059|29573|60371|25493|25544|24812|25584|24967|24366|304608|24392|116510|58954|287362|300438|304988|25386|25296|24914|291553|293624|171071|64345|24498|116667|24628|313210|24314|450223|304815|60582|78969|25651|305236|309452|117029|83532|304545|266766|64554|116637|246268|246759|24307|25542|315840|24770|314619|245920|81736|24599|309684|500133|25429|362850|25112|155…
15	6955	1.1336E-10	1.3710E-8	35	567	231	12936	immune response	246775|140924|24770|301059|293624|245920|314619|24494|292060|140914|25464|24498|24968|24812|24967|450223|155140|24493|60582|192281|303836|81503|305236|309452|117029|304545|60584|29538|246268|116637|246759|294235|294257|25542|114105
16	51707	1.3545E-10	1.5357E-8	19	167	231	12936	response to other organism	155140|81687|60582|192281|78969|301059|293624|24599|117029|24494|293052|500133|25211|24498|29527|25493|246268|306127|89829
17	48519	1.8117E-10	1.9332E-8	56	1289	231	12936	negative regulation of biological process	84607|252971|64373|29618|85431|24770|499342|64465|113984|314619|360857|81736|29573|60371|25493|362850|117279|79426|24514|303836|24392|140942|362993|116510|60584|25587|54237|287362|24617|365216|25296|25444|24373|24451|114851|404280|24494|314856|78971|29527|24498|116667|24787|293992|24628|89829|24253|60582|192281|25513|78969|25196|29560|50566|266766|316742
18	48523	2.7663E-10	2.7878E-8	53	1192	231	12936	negative regulation of cellular process	84607|252971|64373|29618|85431|24770|499342|113984|64465|314619|360857|81736|60371|25493|362850|117279|79426|24514|303836|24392|140942|362993|116510|60584|25587|54237|24617|365216|25296|25444|24373|24451|114851|404280|24494|314856|78971|29527|24498|116667|24787|293992|24628|89829|24253|60582|25513|78969|25196|29560|50566|266766|316742
19	43067	4.6503E-10	4.4398E-8	34	567	231	12936	regulation of programmed cell death	246775|24451|362491|29618|114851|24770|297822|245921|81736|24494|78971|24498|60371|29527|116667|24787|293992|24253|29380|24314|362850|25166|117279|81687|60582|24514|303836|25513|29560|116510|81813|54237|287362|304988
20	51706	5.6517E-10	5.1261E-8	23	271	231	12936	multi-organism process	81687|155140|60582|25361|192281|78969|301059|293624|24599|117029|24494|293052|60584|500133|25211|24498|29527|25493|246268|287362|306127|89829|84586
21	42981	1.2291E-9	1.0617E-7	33	558	231	12936	regulation of apoptosis	246775|24451|362491|29618|114851|24770|297822|245921|81736|24494|78971|24498|60371|29527|116667|24787|24253|29380|24314|362850|25166|117279|81687|60582|24514|303836|25513|29560|116510|81813|54237|287362|304988
22	32502	7.2993E-9	6.0186E-7	80	2436	231	12936	developmental process	366957|170908|252971|64373|29618|85431|297822|64465|113984|245920|24599|24508|499991|29573|60371|252856|362850|304608|25380|25600|24514|303836|24268|24392|313587|140942|362993|116510|81813|171501|25587|60584|24479|287362|24617|291005|304988|25296|24373|24914|25444|246775|316620|24451|114851|78965|171071|245921|303517|24494|292060|140914|25211|24498|29527|116667|24787|293992|24253|24628|89829|6033…
23	9607	9.1271E-9	6.6226E-7	19	214	231	12936	response to biotic stimulus	155140|81687|60582|192281|78969|301059|293624|24599|117029|24494|293052|500133|25211|24498|29527|25493|246268|306127|89829
24	51090	8.8498E-9	6.6226E-7	11	61	231	12936	regulation of transcription factor activity	25464|25587|362491|24451|24514|287362|362966|78969|301059|24494|309684
25	30593	8.8332E-9	6.6226E-7	7	17	231	12936	neutrophil chemotaxis	29573|81503|298518|25542|24494|309684|114105
26	30595	1.0847E-8	7.5680E-7	8	26	231	12936	leukocyte chemotaxis	29573|81503|298518|25542|24494|309684|94195|114105
27	7626	1.9170E-8	1.2880E-6	17	178	231	12936	locomotory behavior	366957|24770|298518|81503|361680|245920|24494|309684|83839|29573|29538|116637|116547|25542|94195|315840|114105
28	9967	3.3914E-8	2.1972E-6	18	208	231	12936	positive regulation of signal transduction	25444|246775|308995|24451|362491|78965|64465|24392|301059|29560|24494|60584|500133|24498|60371|362966|25166|117279
29	51101	7.2155E-8	4.5134E-6	11	74	231	12936	regulation of DNA binding	25464|25587|362491|24451|24514|287362|362966|78969|301059|24494|309684
30	65009	9.5445E-8	5.7712E-6	30	568	231	12936	regulation of molecular function	24451|362491|114851|78965|301059|64465|24494|309684|25464|29573|24968|116667|24628|299626|362850|24967|117279|25112|60582|24514|303836|78969|29560|25316|25587|54237|266766|287362|362966|291005
31	45595	1.1384E-7	6.6617E-6	21	303	231	12936	regulation of cell differentiation	24373|25444|84607|140924|79426|29618|24514|303836|25513|78965|29560|81813|25587|60584|24498|25493|266766|362966|89829|304988|25296
32	42127	1.4088E-7	7.9861E-6	28	514	231	12936	regulation of cell proliferation	366957|25444|25361|24451|29618|85431|114851|499342|24770|301059|245920|24508|29527|24498|25493|24628|25380|308995|24514|303836|78969|24392|29560|25587|60584|81813|316742|25296
33	19222	1.9630E-7	1.0726E-5	68	2078	231	12936	regulation of metabolic process	366957|78962|252971|362491|64465|113984|301059|314619|81736|309684|24508|252856|362850|25620|64626|311658|79426|24514|303836|171068|63839|24392|313587|116510|58954|25587|60584|81813|29721|287362|362966|24617|304988|25296|24373|306844|24451|114851|404280|171071|293624|24494|292060|25464|314856|24498|64345|116667|24787|117276|293992|24253|24628|313210|89829|304815|81819|25513|78969|362391|25196|309…
34	45597	2.0103E-7	1.0726E-5	14	140	231	12936	positive regulation of cell differentiation	84607|140924|24514|29618|25513|78965|29560|25587|60584|81813|24498|89829|304988|25296
35	48513	3.0813E-7	1.5970E-5	50	1341	231	12936	organ development	85431|113984|245920|24599|24508|29573|60371|252856|362850|304608|25600|24514|303836|24392|313587|116510|60584|25587|81813|24479|24617|304988|25296|25444|24914|24373|24451|114851|78965|24494|292060|29527|24498|116667|293992|60335|24253|63849|304815|81819|81687|25513|25685|25651|29560|309452|50566|79252|266766|315840
36	9966	3.2855E-7	1.6555E-5	31	635	231	12936	regulation of signal transduction	25444|246775|84607|252971|24451|362491|78965|64465|301059|360857|24494|500133|60371|24498|25493|89829|25166|117279|308113|60582|308995|303836|78969|24392|140942|29560|50566|60584|362966|29622|316742
37	9617	4.2180E-7	2.0546E-5	13	127	231	12936	response to bacterium	81687|60582|78969|301059|24494|117029|24599|500133|25211|29527|25493|89829|306127
38	1816	4.3040E-7	2.0546E-5	8	40	231	12936	cytokine production	29573|500133|311658|287362|313210|301059|293624|25316
39	10627	5.1289E-7	2.3856E-5	15	174	231	12936	regulation of protein kinase cascade	25444|246775|252971|24451|362491|24392|301059|64465|24494|60584|500133|60371|24498|25166|117279
40	42060	5.5567E-7	2.5200E-5	14	152	231	12936	wound healing	24914|24514|24451|25685|24392|29560|24494|116510|58954|116667|24628|24617|25584|24366
41	32496	5.7700E-7	2.5529E-5	9	56	231	12936	response to lipopolysaccharide	81687|29527|60582|25493|78969|306127|301059|117029|24494
42	9719	7.7168E-7	3.3329E-5	21	340	231	12936	response to endogenous stimulus	304608|24914|60582|24514|24451|114851|25513|29560|24494|116510|29573|24498|60371|29527|266766|24479|24628|89829|300438|84575|25296
43	51098	9.7000E-7	3.9991E-5	11	95	231	12936	regulation of binding	25464|25587|362491|24451|24514|287362|362966|78969|301059|24494|309684
44	31323	9.5921E-7	3.9991E-5	64	1989	231	12936	regulation of cellular metabolic process	78962|252971|362491|64465|113984|301059|314619|81736|309684|24508|252856|25620|64626|311658|79426|24514|303836|171068|63839|313587|116510|58954|60584|25587|81813|29721|287362|362966|24617|304988|25296|24373|24451|306844|114851|404280|293624|171071|24494|292060|25464|314856|24498|64345|116667|24787|117276|293992|24253|24628|313210|89829|304815|81819|25513|78969|362391|25196|309452|29560|498545|249…
45	7159	1.3175E-6	5.3108E-5	6	21	231	12936	leukocyte adhesion	25464|308995|25361|25651|309684|140914
46	50865	1.6636E-6	6.5602E-5	12	121	231	12936	regulation of cell activation	24498|308995|25361|140924|24451|24514|114851|303836|499342|362966|24628|25316
47	10033	1.7546E-6	6.7720E-5	18	271	231	12936	response to organic substance	304608|81687|60582|24451|114851|25513|29560|24494|116510|29573|60371|29527|24479|25429|24628|298199|84575|25296
48	43123	1.8857E-6	7.1266E-5	10	82	231	12936	positive regulation of I-kappaB kinase/NF-kappaB cascade	500133|246775|60371|362491|24451|301059|24392|24494|25166|117279
49	51093	1.9707E-6	7.2956E-5	23	422	231	12936	negative regulation of developmental process	24373|60582|79426|25513|114851|303836|24770|24494|81736|116510|60584|54237|78971|24498|60371|25493|266766|24787|293992|24253|362850|117279|25296
50	2237	2.4144E-6	8.7594E-5	9	66	231	12936	response to molecule of bacterial origin	81687|29527|60582|25493|78969|306127|301059|117029|24494
51	60255	3.0729E-6	1.0771E-4	61	1923	231	12936	regulation of macromolecule metabolic process	78962|252971|362491|64465|113984|301059|314619|81736|309684|24508|252856|25620|64626|311658|79426|24514|303836|171068|63839|24392|313587|116510|58954|60584|25587|81813|29721|287362|362966|24617|304988|25296|24373|24451|404280|293624|171071|24494|292060|25464|314856|64345|24498|116667|24787|293992|24628|89829|24253|304815|81819|25513|78969|362391|25196|309452|29560|498545|94195|316742|315840
52	16477	3.0877E-6	1.0771E-4	18	282	231	12936	cell migration	25361|298518|81503|113984|24392|25651|29560|117029|24494|309684|25464|29573|25544|25066|24628|25542|94195|114105
53	51091	3.4489E-6	1.1804E-4	7	37	231	12936	positive regulation of transcription factor activity	25464|362491|24514|362966|301059|24494|309684
54	43122	3.6237E-6	1.2173E-4	10	88	231	12936	regulation of I-kappaB kinase/NF-kappaB cascade	500133|246775|60371|362491|24451|301059|24392|24494|25166|117279
55	43069	4.4642E-6	1.4724E-4	17	261	231	12936	negative regulation of programmed cell death	60582|303836|114851|25513|24770|81736|24494|116510|54237|78971|24498|60371|24787|293992|24253|362850|117279
56	45637	4.6956E-6	1.5210E-4	8	54	231	12936	regulation of myeloid cell differentiation	81813|60584|25587|25493|79426|25513|78965|29560
57	51674	5.6397E-6	1.7537E-4	19	324	231	12936	localization of cell	25361|298518|81503|113984|24392|25651|245920|29560|117029|24494|309684|25464|29573|25544|25066|24628|25542|94195|114105
58	8284	5.8005E-6	1.7537E-4	18	295	231	12936	positive regulation of cell proliferation	366957|25444|25361|308995|24514|303836|114851|24770|301059|245920|29560|25587|60584|24498|29527|24628|316742|25296
59	6357	5.7820E-6	1.7537E-4	24	483	231	12936	regulation of transcription from RNA polymerase II promoter	24373|311658|81819|24451|303836|63839|113984|301059|29560|81736|58954|25587|24508|60584|314856|24498|64345|24787|116667|293992|24253|304988|316742|315840
60	6928	5.6397E-6	1.7537E-4	19	324	231	12936	cell motility	25361|298518|81503|113984|24392|25651|245920|29560|117029|24494|309684|25464|29573|25544|25066|24628|25542|94195|114105
61	43068	6.3569E-6	1.8904E-4	17	268	231	12936	positive regulation of programmed cell death	246775|81687|24514|24451|362491|303836|114851|297822|24494|81813|29527|116667|24253|29380|24314|304988|25166
62	14070	7.0302E-6	2.0569E-4	11	116	231	12936	response to organic cyclic substance	29573|81687|60371|60582|24479|24451|114851|298199|24494|84575|25296
63	7610	8.0767E-6	2.3256E-4	20	363	231	12936	behavior	366957|60582|24770|298518|81503|361680|245920|24494|83532|309684|83839|29573|29538|24498|116637|116547|25542|94195|315840|114105
64	9725	8.3921E-6	2.3786E-4	18	303	231	12936	response to hormone stimulus	304608|24914|60582|24514|24451|114851|25513|29560|24494|116510|24498|266766|24479|24628|89829|300438|84575|25296
65	1817	9.2682E-6	2.5865E-4	8	59	231	12936	regulation of cytokine production	29573|24451|24514|303836|301059|29560|24494|24934
66	9968	9.5590E-6	2.6273E-4	12	143	231	12936	negative regulation of signal transduction	25444|84607|252971|60582|25493|303836|78969|89829|140942|360857|50566|316742
67	1666	1.0266E-5	2.7794E-4	12	144	231	12936	response to hypoxia	64345|81687|60371|24787|24451|89829|24628|140942|29560|362850|24599|25166
68	51270	1.0560E-5	2.8171E-4	11	121	231	12936	regulation of cell motility	81687|24514|116667|25513|303836|78969|78965|24628|25651|245920|29560
69	8219	1.1186E-5	2.9407E-4	21	403	231	12936	cell death	246775|170908|64373|24514|24451|297822|24392|171071|313587|140942|303517|50566|140914|25211|24498|116667|24787|287362|29380|291005|25166
70	43388	1.1543E-5	2.9913E-4	7	44	231	12936	positive regulation of DNA binding	25464|362491|24514|362966|301059|24494|309684
71	16265	1.2989E-5	3.3185E-4	21	407	231	12936	death	246775|170908|64373|24514|24451|297822|24392|171071|313587|140942|303517|50566|140914|25211|24498|116667|24787|287362|29380|291005|25166
72	43066	1.5121E-5	3.7831E-4	16	257	231	12936	negative regulation of apoptosis	60582|303836|114851|25513|24770|81736|24494|116510|54237|78971|24498|60371|24787|24253|362850|117279
73	51272	1.5224E-5	3.7831E-4	8	63	231	12936	positive regulation of cell motility	81687|24514|25513|303836|78965|24628|245920|29560
74	51239	1.6784E-5	4.1144E-4	21	414	231	12936	regulation of multicellular organismal process	24373|81687|84607|24514|24451|303836|78965|301059|24392|29560|24599|117029|24494|83839|29573|24498|24628|294257|24934|25296|315840
75	51099	1.8102E-5	4.3384E-4	7	47	231	12936	positive regulation of binding	25464|362491|24514|362966|301059|24494|309684
76	16280	1.8176E-5	4.3384E-4	9	84	231	12936	aging	81687|24787|25513|85431|24268|89829|24494|84575|116510
77	45429	1.9122E-5	4.5048E-4	4	10	231	12936	positive regulation of nitric oxide biosynthetic process	25464|24514|309684|24934
78	9889	2.1398E-5	4.9765E-4	54	1729	231	12936	regulation of biosynthetic process	78962|362491|301059|113984|314619|81736|309684|24508|252856|25620|64626|311658|79426|24514|303836|171068|63839|313587|58954|60584|25587|81813|29721|287362|362966|304988|24373|24451|293624|171071|24494|292060|25464|314856|64345|24498|116667|24787|293992|24628|313210|24253|304815|81819|78969|362391|25196|29560|309452|498545|94195|24934|315840|316742
79	43065	2.2084E-5	5.0316E-4	16	265	231	12936	positive regulation of apoptosis	246775|81687|24514|24451|362491|303836|297822|24494|81813|29527|116667|24253|29380|24314|304988|25166
80	1660	2.2190E-5	5.0316E-4	3	4	231	12936	fever	24493|60582|24494
81	50790	2.2777E-5	5.1010E-4	23	490	231	12936	regulation of catalytic activity	60582|24514|303836|114851|78969|78965|64465|29560|24494|25316|29573|54237|266766|24968|116667|287362|299626|24628|291005|362850|24967|117279|25112
82	6979	2.3066E-5	5.1025E-4	12	156	231	12936	response to oxidative stress	81687|29527|24479|29618|24787|24451|24514|24617|24314|29560|81736|140914
83	48731	2.4064E-5	5.2592E-4	53	1692	231	12936	system development	85431|113984|245920|24599|24508|29573|60371|252856|362850|304608|25600|24514|303836|24392|313587|362993|116510|60584|25587|81813|24479|24617|304988|25296|25444|24914|24373|24451|114851|78965|24494|292060|29527|24498|116667|293992|60335|24253|63849|304815|81819|81687|25454|25513|25685|25651|29560|309452|50566|79252|266766|315840|316742
84	30334	2.6738E-5	5.7741E-4	10	110	231	12936	regulation of cell migration	81687|24514|116667|25513|78969|78965|24628|25651|245920|29560
85	51048	2.7471E-5	5.8627E-4	7	50	231	12936	negative regulation of secretion	60584|24373|24498|60582|24451|25196|24494
86	7242	2.8155E-5	5.9387E-4	37	1024	231	12936	intracellular signaling cascade	366957|246775|84607|252971|64455|170908|64373|24451|301059|24599|24494|500133|116667|24787|313210|299626|89829|25620|64626|310877|79426|24514|303836|25685|78969|362993|25316|364206|60584|54237|266766|287362|362966|291005|29622|304988|315840
87	2682	3.5708E-5	7.4454E-4	15	246	231	12936	regulation of immune system process	81687|25361|308995|140924|24451|303836|114851|499342|25651|301059|25316|24498|362966|294257|24934
88	31347	4.1327E-5	8.5189E-4	9	93	231	12936	regulation of defense response	79426|64554|24514|303836|287362|301059|314619|117029|24934
89	42325	4.2367E-5	8.5394E-4	10	116	231	12936	regulation of phosphorylation	60584|24498|252971|306844|114851|89829|24628|24494|309684|25296
90	2694	4.2367E-5	8.5394E-4	10	116	231	12936	regulation of leukocyte activation	24498|308995|25361|140924|24451|114851|303836|499342|362966|25316
91	51173	4.3820E-5	8.7351E-4	4	12	231	12936	positive regulation of nitrogen compound metabolic process	25464|24514|309684|24934
92	51046	4.7493E-5	9.3644E-4	11	142	231	12936	regulation of secretion	60584|24373|24498|60582|24451|24514|287362|25196|24494|25316|315840
[truncated: 205 more columns]
