# Supplementary material for: Comparative tissue transcriptomics reveal prompt inter-organ communication in response to local bacterial kidney infection
Source: BMC Genomics. 2011 Feb 21;12:123. doi: 10.1186/1471-2164-12-123 (PMC3047304; doi:10.1186/1471-2164-12-123)
Supplement: Additional file 5 — Table of differentially expressed genes (threshold Bayes > -2.5) in rat kidney 5 h post-infection [file 1471-2164-12-123-S5.XLS]

## Sheet: Sheet1
ENSEMBL ID	log2(expression)	adj.P.Val	Bayes	Entrez Gene ID	Gene Symbol	Description
ENSRNOG00000012772	-1.08589	0.120762	1.93084	24314	Nqo1	NAD(P)H dehydrogenase [quinone] 1 (EC 1.6.5.2)(Quinone reductase 1)(QR1)(NAD(P)H:quinone oxidoreductase 1)(DT-diaphorase)(DTD)(Azoreductase)(Phylloquinone reductase)(Menadione reductase) [Source:UniProtKB/Swiss-Prot;Acc:P05982]
ENSRNOG00000011205	1.30475	0.120762	1.8998	25542	Ccl3	C-C motif chemokine 3 Precursor (Small-inducible cytokine A3)(Macrophage inflammatory protein 1-alpha)(MIP-1-alpha) [Source:UniProtKB/Swiss-Prot;Acc:P50229]
ENSRNOG00000024331	-0.946304	0.120762	1.8712	365227	Upk1a	uroplakin 1A [Source:RefSeq peptide;Acc:NP_001102381]
ENSRNOG00000002802	1.50987	0.120762	1.84992	81503	Cxcl1	Growth-regulated alpha protein Precursor (C-X-C motif chemokine 1)(Cytokine-induced neutrophil chemoattractant 1)(CINC-1)(Platelet-derived growth factor-inducible protein KC) [Source:UniProtKB/Swiss-Prot;Acc:P14095]
ENSRNOG00000021802	1.24402	0.141323	1.58967	298693	G1p2	interferon, alpha-inducible protein (clone IFI-15K) [Source:RefSeq peptide;Acc:NP_001100170]
ENSRNOG00000000876	-1.3145	0.120762	0.911489	NA	NA	NA
ENSRNOG00000005152	-1.29575	0.33706	0.711745	NA	NA	NA
ENSRNOG00000022256	1.34796	0.33706	0.692493	245920	Cxcl10	C-X-C motif chemokine 10 Precursor (Small-inducible cytokine B10)(Interferon-inducible protein 10)(10 kDa interferon gamma-induced protein)(Gamma-IP10)(IP-10)(Protein Mob-1) [Source:UniProtKB/Swiss-Prot;Acc:P48973]
ENSRNOG00000014797	-1.02713	0.33706	0.684173	316516	Tmbim1	transmembrane BAX inhibitor motif containing 1 [Source:RefSeq peptide;Acc:NP_001007714]
ENSRNOG00000011330	0.763706	0.33706	0.512783	246252	Ces6	carboxylesterase 6 [Source:RefSeq peptide;Acc:NP_653344]
ENSRNOG00000028588	0.778817	0.33706	0.466959	NA	NA	NA
ENSRNOG00000013701	-0.716423	0.33706	0.43702	NA	NA	NA
ENSRNOG00000016103	-0.806519	0.33706	0.417569	308068	Nkd2	naked cuticle homolog 2 [Source:RefSeq peptide;Acc:NP_001100924]
ENSRNOG00000022298	2.13908	0.33706	0.367824	305236	Cxcl11	chemokine (C-X-C motif) ligand 11 [Source:RefSeq peptide;Acc:NP_891997]
ENSRNOG00000003546	-0.677245	0.340194	0.249125	302965	Tnfrsf12a	tumor necrosis factor receptor superfamily, member 12a [Source:RefSeq peptide;Acc:NP_851600]
ENSRNOG00000020557	-1.01815	0.33706	0.125534	114207	NA	Ryanodine receptor type 1 Fragment [Source:UniProtKB/TrEMBL;Acc:Q9R272]
ENSRNOG00000027313	-0.831573	0.366027	0.118722	NA	NA	NA
ENSRNOG00000024640	0.775215	0.366027	0.115877	291549	RGD1304731
ENSRNOG00000001187	0.679324	0.366027	0.0827426	304545	Oasl	2'-5'-oligoadenylate synthetase-like [Source:RefSeq peptide;Acc:NP_001009681]
ENSRNOG00000015157	0.653349	0.366027	0.0674841	679629,687788	Smtnl2
ENSRNOG00000004315	-0.925436	0.372166	-0.0413794	NA	NA	NA
ENSRNOG00000002486	-0.952034	0.33706	-0.050565	NA	NA	NA
ENSRNOG00000016807	0.613513	0.372166	-0.0506558	64313	Oat	Ornithine aminotransferase, mitochondrial Precursor (EC 2.6.1.13)(Ornithine--oxo-acid aminotransferase) [Source:UniProtKB/Swiss-Prot;Acc:P04182]
ENSRNOG00000007002	0.894768	0.372166	-0.114471	60584	Lif	Leukemia inhibitory factor Precursor (LIF)(Cholinergic neuronal differentiation factor) [Source:UniProtKB/Swiss-Prot;Acc:P17777]
ENSRNOG00000025673	-0.955661	0.33706	-0.133086	NA	NA	NA
ENSRNOG00000000453	-1.21523	0.372166	-0.133187	NA	NA	NA
ENSRNOG00000017374	0.611997	0.372166	-0.149761	24683	Prl	Prolactin Precursor (PRL) [Source:UniProtKB/Swiss-Prot;Acc:P01237]
ENSRNOG00000026415	-0.910131	0.33706	-0.156248	314981		collagen, type XIV, alpha 1 [Source:RefSeq peptide;Acc:NP_001124020]
ENSRNOG00000010513	2.19211	0.33706	-0.166409	286926	Tfpi2	tissue factor pathway inhibitor 2 [Source:RefSeq peptide;Acc:NP_775164]
ENSRNOG00000019001	0.679522	0.372166	-0.235942	NA	NA	NA
ENSRNOG00000027008	0.81478	0.372166	-0.29205	303163	Igtp	interferon gamma induced GTPase [Source:RefSeq peptide;Acc:NP_001008765]
ENSRNOG00000018567	-0.668723	0.372166	-0.295197	81826	Slc20a1	Sodium-dependent phosphate transporter 1 (Solute carrier family 20 member 1)(Phosphate transporter 1)(PiT-1)(RPHO-1) [Source:UniProtKB/Swiss-Prot;Acc:Q9JJP0]
ENSRNOG00000000768	0.663114	0.372166	-0.298711	29168	Ubd	Ubiquitin D (Ubiquitin-like protein FAT10)(Diubiquitin) [Source:UniProtKB/Swiss-Prot;Acc:Q921A3]
ENSRNOG00000022516	0.596373	0.372166	-0.299351	NA	NA	NA
ENSRNOG00000012688	-0.576602	0.372377	-0.318602	NA	NA	Rab11 family-interacting protein 1 (Rab11-FIP1)(Rab-coupling protein) [Source:UniProtKB/Swiss-Prot;Acc:Q3B7T9]
ENSRNOG00000026998	1.06684	0.381383	-0.354827	NA	NA	NA
ENSRNOG00000001286	-0.921166	0.372166	-0.475533	NA	NA	NA
ENSRNOG00000012971	-0.935026	0.372166	-0.510831	NA	NA	NA
ENSRNOG00000010208	0.833348	0.432762	-0.512354	116510	Timp1	Metalloproteinase inhibitor 1 Precursor (Tissue inhibitor of metalloproteinases 1)(TIMP-1) [Source:UniProtKB/Swiss-Prot;Acc:P30120]
ENSRNOG00000007484	-1.22061	0.372166	-0.522082	295965	Ehf	ets homologous factor [Source:RefSeq peptide;Acc:NP_001099963]
ENSRNOG00000011240	0.750416	0.432762	-0.532995	NA	NA	NA
ENSRNOG00000006383	0.894674	0.372166	-0.566831	500156	Atoh1	atonal homolog 1 [Source:RefSeq peptide;Acc:NP_001102708]
ENSRNOG00000013704	0.892672	0.372166	-0.56774	497840	Cps1	Carbamoyl-phosphate synthase [ammonia], mitochondrial Precursor (EC 6.3.4.16)(Carbamoyl-phosphate synthetase I)(CPSase I) [Source:UniProtKB/Swiss-Prot;Acc:P07756]
ENSRNOG00000022074	0.626576	0.432762	-0.576747	NA	NA	NA
ENSRNOG00000012225	-0.611115	0.432762	-0.644783	NA	NA	NA
ENSRNOG00000000876	-0.985026	0.432762	-0.668828	NA	NA	NA
ENSRNOG00000017414	0.804391	0.432762	-0.677321	293624	Irf7	interferon regulatory factor 7 [Source:RefSeq peptide;Acc:NP_001028863]
ENSRNOG00000009912	0.622835	0.432762	-0.686143	79113	Fgr	proto-oncogene tyrosine-protein kinase Fgr [Source:RefSeq peptide;Acc:NP_077059]
ENSRNOG00000007507	0.533617	0.432762	-0.691134	NA	NA	NA
ENSRNOG00000004329	-1.53816	0.386996	-0.69992	NA	NA	NA
ENSRNOG00000013305	-0.561794	0.432762	-0.701811	170699	Atp2c1	Calcium-transporting ATPase type 2C member 1 (ATPase 2C1)(EC 3.6.3.8)(ATP-dependent Ca(2+) pump PMR1) [Source:UniProtKB/Swiss-Prot;Acc:Q64566]
ENSRNOG00000015036	-0.651977	0.432762	-0.707125	64032	Ctgf	Connective tissue growth factor Precursor (Connective tissue growth-related protein)(CCN family member 2) [Source:UniProtKB/Swiss-Prot;Acc:Q9R1E9]
ENSRNOG00000005731	1.10307	0.432762	-0.717867	78971	Birc3	baculoviral IAP repeat-containing 3 [Source:RefSeq peptide;Acc:NP_076477]
ENSRNOG00000017165	0.531341	0.432762	-0.722058	307091	Akr1cl2	1,5-anhydro-D-fructose reductase (AF reductase)(EC 1.1.1.263)(Aldo-keto reductase family 1 member C-like protein 2)(Aldo-keto reductase family 1 member E2) [Source:UniProtKB/Swiss-Prot;Acc:Q5U1Y4]
ENSRNOG00000013269	0.864599	0.432762	-0.726594	246775	Tnfsf10	tumor necrosis factor (ligand) superfamily, member 10 [Source:RefSeq peptide;Acc:NP_663714]
ENSRNOG00000015518	0.815071	0.444398	-0.759976	25703	Rbp4	Retinol-binding protein 4 Precursor (Plasma retinol-binding protein)(PRBP)(RBP) [Source:UniProtKB/Swiss-Prot;Acc:P04916]
ENSRNOG00000025704	-0.515686	0.446291	-0.79753	363982	Yod1	Ubiquitin thioesterase OTU1 (EC 3.1.2.-) [Source:UniProtKB/Swiss-Prot;Acc:Q32Q05]
ENSRNOG00000021921	0.532907	0.446291	-0.799019	NA	NA	NA
ENSRNOG00000004081	-0.75296	0.432762	-0.843324	NA	NA	NA
ENSRNOG00000017980	0.512234	0.450983	-0.850808	308995	Itgal	integrin alpha L [Source:RefSeq peptide;Acc:NP_001029170]
ENSRNOG00000025468	0.536399	0.450983	-0.859845	NA	NA	NA
ENSRNOG00000002620	-0.512559	0.450983	-0.8652	NA	NA	NA
ENSRNOG00000002343	-0.743863	0.432762	-0.880874	29545	Uchl1	Ubiquitin carboxyl-terminal hydrolase isozyme L1 (UCH-L1)(EC 3.4.19.12)(EC 6.-.-.-)(Ubiquitin thioesterase L1)(Neuron cytoplasmic protein 9.5)(PGP 9.5)(PGP9.5) [Source:UniProtKB/Swiss-Prot;Acc:Q00981]
ENSRNOG00000019130	0.825354	0.450983	-0.881779	NA	NA	NA
ENSRNOG00000024899	0.724818	0.450983	-0.898263	498335	Cxcl13	chemokine (C-X-C motif) ligand 13 [Source:RefSeq peptide;Acc:NP_001017496]
ENSRNOG00000022723	0.510075	0.450983	-0.907317	501150	RGD1562029
ENSRNOG00000017180	-0.531503	0.450983	-0.912944	306950	Slc17a2	solute carrier family 17 (sodium phosphate), member 2 [Source:RefSeq peptide;Acc:NP_001100823]
ENSRNOG00000007964	-0.509186	0.450983	-0.934969	297822	Tp53inp1	Tumor protein p53-inducible nuclear protein 1 (p53-dependent damage-inducible nuclear protein 1)(p53DINP1)(Stress-induced protein)(Thymus-expressed acidic protein)(TEAP) [Source:UniProtKB/Swiss-Prot;Acc:Q80YE2]
ENSRNOG00000016357	-0.740924	0.432762	-0.93543	362204	Casc4
ENSRNOG00000024146	0.756999	0.432762	-0.942211	NA	NA	NA
ENSRNOG00000012458	0.683543	0.450983	-0.961333	25086	Cyp2e1	Cytochrome P450 2E1 (EC 1.14.13.-)(CYPIIE1)(4-nitrophenol 2-hydroxylase)(EC 1.14.13.n7)(Cytochrome P450-J)(Cytochrome P450RLM6) [Source:UniProtKB/Swiss-Prot;Acc:P05182]
ENSRNOG00000005404	-0.538359	0.450983	-0.980287	29434	Rasgrp1	RAS guanyl-releasing protein 1 (Ras guanyl-releasing protein)(Calcium and DAG-regulated guanine nucleotide exchange factor II)(CalDAG-GEFII) [Source:UniProtKB/Swiss-Prot;Acc:Q9R1K8]
ENSRNOG00000026102	0.536525	0.450983	-0.993451	NA	NA	NA
ENSRNOG00000018198	-0.499768	0.450983	-0.996199	306722	Dapk1	death associated protein kinase 1 [Source:RefSeq peptide;Acc:NP_001100805]
ENSRNOG00000008400	0.500665	0.450983	-0.99816	315713	NA	NA
ENSRNOG00000016044	0.494532	0.450983	-1.03671	295326	RGD1308694	NA
ENSRNOG00000019661	-0.700518	0.450983	-1.04117	29455	Gdf15	Growth/differentiation factor 15 Precursor (GDF-15) [Source:UniProtKB/Swiss-Prot;Acc:Q9Z0J6]
ENSRNOG00000024033	0.712417	0.446291	-1.04154	NA	NA	NA
ENSRNOG00000002792	0.763411	0.450983	-1.05034	114105	Cxcl2	C-X-C motif chemokine 2 Precursor (Macrophage inflammatory protein 2)(MIP2)(Cytokine-induced neutrophil chemoattractant 3)(CINC-3) [Source:UniProtKB/Swiss-Prot;Acc:P30348]
ENSRNOG00000022553	-0.705376	0.450983	-1.07672	NA	NA	NA
ENSRNOG00000005102	0.646779	0.450983	-1.08177	299707	Ccdc53	coiled-coil domain containing 53 [Source:RefSeq peptide;Acc:NP_001100246]
ENSRNOG00000008371	-1.02554	0.450983	-1.08403	25685	Igfbp1	Insulin-like growth factor-binding protein 1 Precursor (IGF-binding protein 1)(IGFBP-1)(IBP-1) [Source:UniProtKB/Swiss-Prot;Acc:P21743]
ENSRNOG00000005102	0.541881	0.450983	-1.08493	299707	Ccdc53	coiled-coil domain containing 53 [Source:RefSeq peptide;Acc:NP_001100246]
ENSRNOG00000014426	-0.584205	0.450983	-1.09739	24914	Lox	Protein-lysine 6-oxidase Precursor (EC 1.4.3.13)(Lysyl oxidase) [Source:UniProtKB/Swiss-Prot;Acc:P16636]
ENSRNOG00000000876	-0.778002	0.450983	-1.09987	NA	NA	NA
ENSRNOG00000001369	0.619562	0.450983	-1.11256	192281	Oas1a	2'-5'-oligoadenylate synthetase 1 ((2-5')oligo(A) synthetase 1)(2-5A synthetase 1)(EC 2.7.7.-) [Source:UniProtKB/Swiss-Prot;Acc:Q05961]
ENSRNOG00000006738	-0.706969	0.450983	-1.12763	171043	Fbxo32	F-box only protein 32 (Muscle atrophy F-box protein)(MAFbx)(Atrogin-1) [Source:UniProtKB/Swiss-Prot;Acc:Q91Z62]
ENSRNOG00000010337	0.554051	0.450983	-1.13507	65202	Slc13a2	Solute carrier family 13 member 2 (Intestinal sodium/dicarboxylate cotransporter)(Na(+)/dicarboxylate cotransporter 1)(NaDC-1) [Source:UniProtKB/Swiss-Prot;Acc:P70545]
ENSRNOG00000028174	-0.49258	0.450983	-1.1352	NA	NA	NA
ENSRNOG00000021644	0.727602	0.450983	-1.13543	246239	Slc15a3	Solute carrier family 15 member 3 (Peptide transporter 3)(Peptide/histidine transporter 2) [Source:UniProtKB/Swiss-Prot;Acc:Q924V4]
ENSRNOG00000007926	0.483498	0.450983	-1.14946	29568	Map2k5	Dual specificity mitogen-activated protein kinase kinase 5 (MAP kinase kinase 5)(MAPKK 5)(EC 2.7.12.2)(MAPK/ERK kinase 5)(MEK 5) [Source:UniProtKB/Swiss-Prot;Acc:Q62862]
ENSRNOG00000006645	-0.500795	0.450983	-1.15245	NA	NA	Ryanodine receptor type 3 Fragment [Source:UniProtKB/TrEMBL;Acc:Q9R273]
ENSRNOG00000001959	0.787723	0.450983	-1.16978	24575	Mx1	Interferon-induced GTP-binding protein Mx1 (Myxovirus resistance protein 1) [Source:UniProtKB/Swiss-Prot;Acc:P18588]
ENSRNOG00000012733	-0.497495	0.450983	-1.18451	316775	Ankrd12	ankyrin repeat domain 12 [Source:RefSeq peptide;Acc:NP_001101708]
ENSRNOG00000020934	0.488984	0.450983	-1.18885	NA	NA	NA
ENSRNOG00000016373	0.484753	0.450983	-1.19699	NA	NA	NA
ENSRNOG00000024003	0.6848	0.450983	-1.19712	NA	NA	NA
ENSRNOG00000015681	-0.501864	0.450983	-1.20215	NA	NA	olfactory receptor 586 Gene [Source:MGI (curated);Acc:MGI:3030420]
ENSRNOG00000005848	-0.497007	0.463618	-1.2479	NA	NA	NA
ENSRNOG00000023861	0.484822	0.463618	-1.25415	65178		Clathrin coat assembly protein AP180 (Clathrin coat-associated protein AP180)(91 kDa synaptosomal-associated protein) [Source:UniProtKB/Swiss-Prot;Acc:Q05140]
ENSRNOG00000013057	-0.709519	0.450983	-1.26513	308761	Prc1	protein regulator of cytokinesis 1 [Source:RefSeq peptide;Acc:NP_001100999]
ENSRNOG00000018566	0.679789	0.450983	-1.26669	25697	Ctsl1	Cathepsin L1 Precursor (EC 3.4.22.15)(Major excreted protein)(MEP)(Cyclic protein 2)(CP-2) [Contains Procathepsin L;Cathepsin L1 heavy chain;Cathepsin L1 light chain] [Source:UniProtKB/Swiss-Prot;Acc:P07154]
ENSRNOG00000015148	0.825672	0.450983	-1.27173	259269	Erc2	ERC protein 2 (CAZ-associated structural protein 1)(CAST1)(Cast)(Cytomatrix protein p110) [Source:UniProtKB/Swiss-Prot;Acc:Q8K3M6]
ENSRNOG00000019505	0.48678	0.470177	-1.27998	NA	NA	NA
ENSRNOG00000023165	-0.663761	0.479124	-1.30225	NA	NA	NA
ENSRNOG00000015927	0.539503	0.485405	-1.31983	NA	NA	NA
ENSRNOG00000022617	0.563584	0.489583	-1.3338	NA	NA	NA
ENSRNOG00000004769	0.663975	0.450983	-1.33739	NA	NA	NA
ENSRNOG00000009389	0.817923	0.450983	-1.34997	362491	Ripk2	Ripk2 protein Fragment [Source:UniProtKB/TrEMBL;Acc:Q3B7U0]
ENSRNOG00000016423	-0.478631	0.49006	-1.35084	306562	Tacc1	transforming, acidic coiled-coil containing protein 1 [Source:RefSeq peptide;Acc:NP_001004107]
ENSRNOG00000018567	-0.477624	0.49006	-1.35332	81826	Slc20a1	Sodium-dependent phosphate transporter 1 (Solute carrier family 20 member 1)(Phosphate transporter 1)(PiT-1)(RPHO-1) [Source:UniProtKB/Swiss-Prot;Acc:Q9JJP0]
ENSRNOG00000012886	-0.489337	0.49006	-1.35902	366960	Maff	v-maf musculoaponeurotic fibrosarcoma oncogene homolog F [Source:RefSeq peptide;Acc:NP_001124045]
ENSRNOG00000018903	0.56902	0.49006	-1.36244	25513		Phosphatidylinositol 3-kinase regulatory subunit alpha (PtdIns-3-kinase regulatory subunit alpha)(PI3-kinase regulatory subunit alpha)(PI3K regulatory subunit alpha)(Phosphatidylinositol 3-kinase 85 kDa regulatory subunit alpha)(PtdIns-3-kinase regu /.../ subunit p85-alpha)(PI3-kinase subunit p85-alpha) [Source:UniProtKB/Swiss-Prot;Acc:Q63787]
ENSRNOG00000013564	0.652497	0.450983	-1.37576	306760	Dok3	Docking protein 3 (Downstream of tyrosine kinase 3) [Source:UniProtKB/Swiss-Prot;Acc:B2RYG7]
ENSRNOG00000020192	-0.730078	0.451765	-1.39194	NA	NA	AHNAK nucleoprotein (desmoyokin) Gene [Source:MGI Symbol;Acc:MGI:1316648]
ENSRNOG00000013597	-0.670666	0.451765	-1.39199	NA	NA	NA
ENSRNOG00000010389	-0.659791	0.506601	-1.40457	171114	Ndrg2	Protein NDRG2 (NDRG1-related protein)(Antidepressant-related protein ADRG123) [Source:UniProtKB/Swiss-Prot;Acc:Q8VBU2]
ENSRNOG00000015075	-0.786874	0.506601	-1.43196	81801	Stc1	Stanniocalcin-1 Precursor (STC-1) [Source:UniProtKB/Swiss-Prot;Acc:P97574]
ENSRNOG00000002657	-0.760757	0.470173	-1.43789	24653	Pla2g4a	Cytosolic phospholipase A2 (cPLA2)(Phospholipase A2 group IVA) [Includes Phospholipase A2(EC 3.1.1.4)(Phosphatidylcholine 2-acylhydrolase);Lysophospholipase(EC 3.1.1.5)] [Source:UniProtKB/Swiss-Prot;Acc:P50393]
ENSRNOG00000012019	0.713481	0.506601	-1.44316	310508	B3galnt1	UDP-GalNAc:beta-1,3-N-acetylgalactosaminyltransferase 1 (Beta-1,3-GalNAc-T1)(EC 2.4.1.79)(Beta-1,3-galactosyltransferase 3)(Beta-1,3-GalTase 3)(Beta3Gal-T3)(Beta3GalT3)(b3Gal-T3)(Beta-3-Gx-T3)(Galactosylgalactosylglucosylceramide beta-D-acetyl-galac /.../nyltransferase)(UDP-N-acetylgalactosamine:globotriaosylceramide beta-1,3-N-acetylgalactosaminyltransferase)(Globoside synthase) [Source:UniProtK…
ENSRNOG00000026203	-0.699503	0.506601	-1.44663	81819	Pax8	Paired box protein Pax-8 [Source:UniProtKB/Swiss-Prot;Acc:P51974]
ENSRNOG00000023191	0.47737	0.506601	-1.44873	NA	NA	NA
ENSRNOG00000015416	0.922117	0.506601	-1.44999	363227	Obfc2a	SOSS complex subunit B2 (Sensor of single-strand DNA complex subunit B2)(Sensor of ssDNA subunit B2)(SOSS-B2)(Single-stranded DNA-binding protein 2)(Oligonucleotide/oligosaccharide-binding fold-containing protein 2A) [Source:UniProtKB/Swiss-Prot;Acc:Q5FVP2]
ENSRNOG00000023334	0.650705	0.506601	-1.45858	NA	NA	poly (ADP-ribose) polymerase family, member 14 Gene [Source:MGI (curated);Acc:MGI:1919489]
ENSRNOG00000015848	0.492275	0.506601	-1.45921	NA	NA	LYR motif containing 5 Gene [Source:MGI (curated);Acc:MGI:1914886]
ENSRNOG00000001796	0.554974	0.506601	-1.46134	25666	Dgkg	Diacylglycerol kinase gamma (DAG kinase gamma)(EC 2.7.1.107)(Diglyceride kinase gamma)(DGK-gamma)(88 kDa diacylglycerol kinase) [Source:UniProtKB/Swiss-Prot;Acc:P49620]
ENSRNOG00000026976	-0.549481	0.512493	-1.48579	299683	Vom2r57	vomeronasal 2 receptor 57 [Source:RefSeq peptide;Acc:NP_001092944]
ENSRNOG00000015724	-0.449055	0.512493	-1.48673	245708	Gucy2g	Guanylate cyclase 2G Precursor (EC 4.6.1.2)(Guanylyl cyclase receptor G)(GC-G)(Kinase-like domain-containing soluble guanylyl cyclase)(ksGC) [Source:UniProtKB/Swiss-Prot;Acc:P55205]
ENSRNOG00000011879	-0.62725	0.512493	-1.49389	307820	Nfat5	nuclear factor of activated T-cells 5 [Source:RefSeq peptide;Acc:NP_001100895]
ENSRNOG00000002216	-0.536236	0.512493	-1.49549	305291	Srd5a3	steroid 5 alpha-reductase 3 [Source:RefSeq peptide;Acc:NP_001014012]
ENSRNOG00000028343	0.490093	0.515212	-1.52299	NA	NA	NA
ENSRNOG00000001963	0.538606	0.515212	-1.53041	286918	Mx2	Interferon-induced GTP-binding protein Mx3 (Myxovirus resistance protein 3) [Source:UniProtKB/Swiss-Prot;Acc:P18590]
ENSRNOG00000009455	-0.479681	0.515212	-1.5328	NA	NA	NA
ENSRNOG00000025893	0.498518	0.515212	-1.53348	NA	NA	NA
ENSRNOG00000003526	0.497895	0.515212	-1.53569	140594	Sytl4	Synaptotagmin-like protein 4 (Exophilin-2)(Granuphilin) [Source:UniProtKB/Swiss-Prot;Acc:Q8VHQ7]
ENSRNOG00000021201	-0.472894	0.517792	-1.54557	117514	Txnip	Thioredoxin-interacting protein (Vitamin D3 up-regulated protein 1) [Source:UniProtKB/Swiss-Prot;Acc:Q5M7W1]
ENSRNOG00000011250	0.609194	0.520197	-1.56016	368066	Inmt	indolethylamine N-methyltransferase [Source:RefSeq peptide;Acc:NP_001102492]
ENSRNOG00000001809	0.465697	0.520197	-1.56993	681544,171016	LOC681544,Hrg	histidine-rich glycoprotein [Source:RefSeq peptide;Acc:NP_596919]
ENSRNOG00000017602	0.493398	0.520197	-1.57528	498951	Il34	Interleukin-34 Precursor (IL-34) [Source:UniProtKB/Swiss-Prot;Acc:Q4KM46]
ENSRNOG00000012753	0.618059	0.506601	-1.58154	NA	NA	NA
ENSRNOG00000003368	-0.499336	0.520197	-1.58254	302612	NA	NA
ENSRNOG00000020508	-0.470971	0.520197	-1.58914	NA	NA	NA
ENSRNOG00000021370	0.660312	0.506601	-1.59298	497906	Ccdc69	coiled-coil domain containing 69 [Source:RefSeq peptide;Acc:NP_001102501]
ENSRNOG00000020177	-0.575789	0.520825	-1.60859	NA	NA	NA
ENSRNOG00000005271	-0.500331	0.520825	-1.63523	500748	Rapgef5	rap guanine nucleotide exchange factor 5 [Source:RefSeq peptide;Acc:NP_001041380]
ENSRNOG00000015322	-0.436068	0.520825	-1.63719	NA	NA	zinc finger protein 78 Gene [Source:MGI Symbol;Acc:MGI:107783]
ENSRNOG00000027742	-0.535753	0.520825	-1.65357	311827	Adamtsl2	NA
ENSRNOG00000022053	-0.697057	0.515212	-1.66229	NA	NA	NA
ENSRNOG00000018382	-0.575483	0.520825	-1.66348	116699	Inpp4b	Type II inositol-3,4-bisphosphate 4-phosphatase (EC 3.1.3.66)(Inositol polyphosphate 4-phosphatase type II) [Source:UniProtKB/Swiss-Prot;Acc:Q9QWG5]
ENSRNOG00000011833	0.480061	0.520825	-1.66362	NA	NA	NA
ENSRNOG00000021456	0.438039	0.520825	-1.67544	NA	NA	NA
ENSRNOG00000006305	-0.796959	0.520825	-1.67593	29642	Slc38a2	Sodium-coupled neutral amino acid transporter 2 (Amino acid transporter A2)(System A amino acid transporter 2)(System N amino acid transporter 2)(System A transporter 1)(Solute carrier family 38 member 2) [Source:UniProtKB/Swiss-Prot;Acc:Q9JHE5]
ENSRNOG00000021876	0.495376	0.520825	-1.67773	NA	NA	NA
ENSRNOG00000013585	0.445446	0.520825	-1.67862	363118	Nmnat3	nicotinamide mononucleotide adenylyltransferase 3 [Source:RefSeq peptide;Acc:NP_001013242]
ENSRNOG00000017105	0.447386	0.520825	-1.67903	NA	NA	dihydropyrimidine dehydrogenase Gene [Source:MGI (curated);Acc:MGI:2139667]
ENSRNOG00000013179	-0.434847	0.520825	-1.68864	94174	Tinagl1	Tubulointerstitial nephritis antigen-like Precursor (Glucocorticoid-inducible protein 5) [Source:UniProtKB/Swiss-Prot;Acc:Q9EQT5]
ENSRNOG00000014064	0.599363	0.520197	-1.69105	25425	Ctsh	Cathepsin H Precursor (EC 3.4.22.16)(Cathepsin B3)(Cathepsin BA) [Contains Cathepsin H mini chain;Cathepsin H heavy chain;Cathepsin H light chain] [Source:UniProtKB/Swiss-Prot;Acc:P00786]
ENSRNOG00000014117	0.446923	0.520825	-1.69196	24451	Hmox1	Heme oxygenase 1 (HO-1)(EC 1.14.99.3)(HSP32) [Source:UniProtKB/Swiss-Prot;Acc:P06762]
ENSRNOG00000010392	-0.433804	0.520825	-1.69483	112400	Nrg1	Pro-neuregulin-1, membrane-bound isoform Precursor (Pro-NRG1) [Contains Neuregulin-1(Neu differentiation factor)(Heregulin)(HRG)(Acetylcholine receptor-inducing activity)(ARIA)(Sensory and motor neuron-derived factor)(Glial growth factor)] [Source:UniProtKB/Swiss-Prot;Acc:P43322]
ENSRNOG00000000723	0.425342	0.520825	-1.70363	309607	RT1-CE5	RT1 class I, locus CE5 isoform 2 [Source:RefSeq peptide;Acc:NP_001029158]
ENSRNOG00000020470	-0.450577	0.520825	-1.70429	310791	Slc25a24	solute carrier family 25 (mitochondrial carrier, phosphate carrier), member 24 [Source:RefSeq peptide;Acc:NP_001121016]
ENSRNOG00000004320	0.597161	0.520197	-1.70905	64679	Tgm4	Protein-glutamine gamma-glutamyltransferase 4 (EC 2.3.2.13)(Transglutaminase-4)(TGase-4)(Dorsal prostate transglutaminase)(Dorsal protein 1)(DP1) [Source:UniProtKB/Swiss-Prot;Acc:Q99041]
ENSRNOG00000014622	0.597668	0.520243	-1.71415	NA	NA	NA
ENSRNOG00000014822	0.439049	0.523999	-1.72316	NA	NA	NA
ENSRNOG00000001236	-0.535114	0.523999	-1.72509	498150	RGD1565146
ENSRNOG00000009561	0.522194	0.531623	-1.74499	NA	NA	NA
ENSRNOG00000025356	-0.809511	0.520825	-1.75065	405098	Olr1236	olfactory receptor Olr1236 [Source:RefSeq peptide;Acc:NP_001000812]
ENSRNOG00000027894	-0.628959	0.520825	-1.758	310621	Iqgap3	NA
ENSRNOG00000022710	-0.421552	0.533871	-1.76035	499847	Prrg4	proline rich Gla (G-carboxyglutamic acid) 4 (transmembrane) [Source:RefSeq peptide;Acc:NP_001102673]
ENSRNOG00000014940	0.444951	0.533871	-1.76218	309377	Sfrp5	secreted frizzled-related protein 5 [Source:RefSeq peptide;Acc:NP_001101061]
ENSRNOG00000026474	-0.592025	0.533871	-1.76358	24240	Cad	carbamoyl-phosphate synthetase 2, aspartate transcarbamylase, and dihydroorotase [Source:RefSeq peptide;Acc:NP_001099180]
ENSRNOG00000018899	0.573962	0.533871	-1.76713	362119	C5	NA
ENSRNOG00000024327	-0.588167	0.520825	-1.76787	NA	NA	NA
ENSRNOG00000002403	-0.728785	0.520825	-1.77294	63912	Fam129a	Protein Niban [Source:UniProtKB/Swiss-Prot;Acc:Q9ESN0]
ENSRNOG00000021298	-0.52662	0.534508	-1.77435	304791	Ripk5	Dual serine/threonine and tyrosine protein kinase (EC 2.7.12.1)(Dusty protein kinase)(Dusty PK)(Receptor-interacting serine/threonine-protein kinase 5) [Source:UniProtKB/Swiss-Prot;Acc:Q6XUX2]
ENSRNOG00000017727	0.448775	0.534508	-1.77989	NA	NA	prolactin receptor Gene [Source:MGI (curated);Acc:MGI:97763]
ENSRNOG00000003655	-0.425124	0.534508	-1.78616	NA	NA	NA
ENSRNOG00000021357	0.591866	0.520825	-1.7957	114247	Slfn3	schlafen 3 [Source:RefSeq peptide;Acc:NP_446139]
ENSRNOG00000021837	-0.676982	0.536644	-1.79858	NA	NA	NA
ENSRNOG00000000239	0.437224	0.536644	-1.79866	287561	Ccl7	C-C motif chemokine 7 Precursor (Small-inducible cytokine A7)(Monocyte chemoattractant protein 3)(Monocyte chemotactic protein 3)(MCP-3) [Source:UniProtKB/Swiss-Prot;Acc:Q9QXY8]
ENSRNOG00000014285	-0.432193	0.538732	-1.80662	303342	Ssh2	slingshot homolog 2 [Source:RefSeq peptide;Acc:NP_001100494]
ENSRNOG00000008019	-0.478161	0.538732	-1.81237	117520	Oxr1	Oxidation resistance protein 1 (Protein C7) [Source:UniProtKB/Swiss-Prot;Acc:Q4V8B0]
ENSRNOG00000021167	0.57916	0.538732	-1.81516	NA	NA	NA
ENSRNOG00000028093	-0.749381	0.523999	-1.82881	NA	NA	NA
ENSRNOG00000021700	0.625349	0.523999	-1.8301	NA	NA	NA
ENSRNOG00000003998	0.421085	0.551247	-1.84712	303468	Sgca	sarcoglycan, alpha [Source:RefSeq peptide;Acc:NP_001100509]
ENSRNOG00000012006	-0.431935	0.553701	-1.85625	NA	NA	NA
ENSRNOG00000020457	-0.46665	0.556352	-1.86871	309025	Tacc2	transforming acidic coiled coil 2 isoform 1 [Source:RefSeq peptide;Acc:NP_001004415]
ENSRNOG00000010065	-0.44085	0.556352	-1.87189	361076
ENSRNOG00000009729	-0.475652	0.557384	-1.87911	301038	Ubp1
ENSRNOG00000003226	-0.570037	0.534508	-1.88056	116504		Myosin phosphatase Rho-interacting protein (Rho-interacting protein 3)(RIP3)(p116Rip) [Source:UniProtKB/Swiss-Prot;Acc:Q9ERE6]
ENSRNOG00000011879	-0.450499	0.557384	-1.8901	307820	Nfat5	nuclear factor of activated T-cells 5 [Source:RefSeq peptide;Acc:NP_001100895]
ENSRNOG00000012034	0.504401	0.557384	-1.89976	292152	RGD1565045	NA
ENSRNOG00000025475	-0.565694	0.557384	-1.912	NA	NA	NA
ENSRNOG00000018752	-0.633695	0.542731	-1.91481	365395	Clcf1	cardiotrophin-like cytokine [Source:RefSeq peptide;Acc:NP_997498]
ENSRNOG00000014791	-0.41679	0.557384	-1.92306	NA	NA	paternally expressed 3 Gene [Source:MGI (curated);Acc:MGI:104748]
ENSRNOG00000022839	0.68927	0.557384	-1.92664	309526	Ifit3	interferon-induced protein with tetratricopeptide repeats 3 [Source:RefSeq peptide;Acc:NP_001007695]
ENSRNOG00000018094	-0.525515	0.557384	-1.92694	29643	Sv2c	Synaptic vesicle glycoprotein 2C (Synaptic vesicle protein 2C) [Source:UniProtKB/Swiss-Prot;Acc:Q9Z2I6]
ENSRNOG00000028270	-0.566306	0.549106	-1.927	292069	Ctu2	Cytoplasmic tRNA 2-thiolation protein 2 [Source:UniProtKB/Swiss-Prot;Acc:Q3B7U4]
ENSRNOG00000006365	-0.595842	0.557384	-1.9331	NA	NA	Asb15 protein Fragment [Source:UniProtKB/TrEMBL;Acc:Q4V8G1]
ENSRNOG00000000794	0.620719	0.557384	-1.93331	NA	NA	NA
ENSRNOG00000004971	-0.444951	0.557384	-1.94016	302680		similar to CXORF15 (LOC302680), mRNA [Source:RefSeq DNA;Acc:NM_001037187]
ENSRNOG00000026239	-0.428951	0.557384	-1.94143	314205	Arid4a	AT rich interactive domain 4A (Rbp1 like) [Source:RefSeq peptide;Acc:NP_001101499]
ENSRNOG00000010468	-0.43898	0.557384	-1.94246	171402	Elovl6	Elongation of very long chain fatty acids protein 6 (Fatty acid elongase 2)(rELO2)(Fatty acyl-CoA elongase)(Long-chain fatty-acyl elongase) [Source:UniProtKB/Swiss-Prot;Acc:Q920L6]
ENSRNOG00000011483	0.82669	0.553701	-1.94435	94195	S100a9	Protein S100-A9 (S100 calcium-binding protein A9)(Calgranulin-B)(Migration inhibitory factor-related protein 14)(MRP-14)(p14)(Myeloid-related protein 14) [Source:UniProtKB/Swiss-Prot;Acc:P50116]
ENSRNOG00000023948	0.430728	0.557384	-1.94991	NA	NA	NA
ENSRNOG00000024544	0.414972	0.557384	-1.95963	78974	Six3	SIX homeobox 3 [Source:RefSeq peptide;Acc:NP_076480]
ENSRNOG00000012795	-0.406733	0.557384	-1.9606	307585	Cables1	Cdk5 and Abl enzyme substrate 1 [Source:RefSeq peptide;Acc:NP_001100874]
ENSRNOG00000010519	0.421578	0.557384	-1.96228	301264	Cyp39a1	cytochrome P450, family 39, subfamily a, polypeptide 1 [Source:RefSeq peptide;Acc:NP_001100363]
ENSRNOG00000004971	-0.40608	0.561465	-1.97213	302680		similar to CXORF15 (LOC302680), mRNA [Source:RefSeq DNA;Acc:NM_001037187]
ENSRNOG00000000380	-0.622245	0.557384	-1.97495	309757	Sirt1	sirtuin 1 [Source:RefSeq peptide;Acc:NP_001101097]
ENSRNOG00000026163	0.442753	0.562525	-1.97749	308579	Cpt1c	carnitine palmitoyltransferase 1c [Source:RefSeq peptide;Acc:NP_001030097]
ENSRNOG00000011420	-0.556301	0.557384	-1.98608	306490	Mtmr7	myotubularin related protein 7 [Source:RefSeq peptide;Acc:NP_001100782]
ENSRNOG00000000876	-0.851093	0.566342	-1.98687	NA	NA	NA
ENSRNOG00000024361	-0.698069	0.567263	-1.9934	NA	NA	NA
ENSRNOG00000024268	0.509518	0.567263	-1.99575	NA	NA	NA
ENSRNOG00000006661	-0.568662	0.557384	-2.00792	497976	Rad51c	Rad51 homolog c [Source:RefSeq peptide;Acc:NP_001123249]
ENSRNOG00000002272	-0.550543	0.557384	-2.01111	360926	Lnx1	ligand of numb-protein X 1 [Source:RefSeq peptide;Acc:NP_001101828]
ENSRNOG00000003494	-0.548033	0.572643	-2.01394	140592	Ppfia4	Liprin-alpha-4 Fragment (Protein tyrosine phosphatase receptor type f polypeptide-interacting protein alpha-4)(PTPRF-interacting protein alpha-4) [Source:UniProtKB/Swiss-Prot;Acc:Q91Z80]
ENSRNOG00000003134	0.401792	0.572643	-2.01547	84484	Slc4a4	Electrogenic sodium bicarbonate cotransporter 1 (Sodium bicarbonate cotransporter)(Na(+)/HCO3(-) cotransporter)(Solute carrier family 4 member 4)(NBC-like protein) [Source:UniProtKB/Swiss-Prot;Acc:Q9JI66]
ENSRNOG00000023334	0.54055	0.572643	-2.01849	NA	NA	poly (ADP-ribose) polymerase family, member 14 Gene [Source:MGI (curated);Acc:MGI:1919489]
ENSRNOG00000000876	-0.841298	0.572643	-2.0199	NA	NA	NA
ENSRNOG00000022653	0.460469	0.572643	-2.02499	NA	NA	NA
ENSRNOG00000011411	-0.558079	0.557384	-2.0253	NA	NA	G protein-coupled receptor 126 Gene [Source:MGI Symbol;Acc:MGI:1916151]
ENSRNOG00000022699	-0.912823	0.572643	-2.02578		LOC683212,LOC303341,Krt18	Keratin, type I cytoskeletal 18 (Cytokeratin-18)(CK-18)(Keratin-18)(K18) [Source:UniProtKB/Swiss-Prot;Acc:Q5BJY9]
ENSRNOG00000020420	-0.564708	0.557384	-2.03119	24651	Pklr	Pyruvate kinase isozymes R/L (EC 2.7.1.40)(L-PK) [Source:UniProtKB/Swiss-Prot;Acc:P12928]
ENSRNOG00000027659	0.466917	0.574944	-2.03275	NA	NA	NA
ENSRNOG00000009190	-0.429627	0.579711	-2.04822	NA	NA	NA
ENSRNOG00000023330	0.430702	0.579711	-2.04869	NA	RGD1561847	NA
ENSRNOG00000025171	0.393973	0.579711	-2.05165	494230	V1rl1	vomeronasal 1 receptor, L1 [Source:RefSeq peptide;Acc:NP_001009511]
ENSRNOG00000014818	-0.395505	0.584753	-2.06477	361221	Nol8	nucleolar protein 8 [Source:RefSeq peptide;Acc:NP_001101878]
ENSRNOG00000020679	0.620473	0.584793	-2.06839	25464	Icam1	Intercellular adhesion molecule 1 Precursor (ICAM-1)(CD54 antigen) [Source:UniProtKB/Swiss-Prot;Acc:Q00238]
ENSRNOG00000012442	-0.567061	0.586243	-2.07399	308797	RGD1305254	NA
ENSRNOG00000011023	1.17378	0.589128	-2.08533	24599	Nos2,LOC497963	Nitric oxide synthase, inducible (EC 1.14.13.39)(Inducible NO synthase)(Inducible NOS)(iNOS)(NOS type II) [Source:UniProtKB/Swiss-Prot;Acc:Q06518]
ENSRNOG00000006952	0.394718	0.590226	-2.09364	311647	Prex1	phosphatidylinositol-3,4,5-trisphosphate-dependent Rac exchange factor 1 [Source:RefSeq peptide;Acc:NP_001129190]
ENSRNOG00000018184	-0.513956	0.591443	-2.09886	24851	Tpm1_v2,Tpm1,Tpm1_v3,Tpm1_v4,Tpm1_v8,Tpm1_v7,Tpm1_v5,Tpm1_v1,Tpm1_v9,Tpm1_v6	Tropomyosin alpha-1 chain (Tropomyosin-1)(Alpha-tropomyosin) [Source:UniProtKB/Swiss-Prot;Acc:P04692]
ENSRNOG00000008656	-0.459325	0.591708	-2.10954	29219	Snca	Alpha-synuclein [Source:UniProtKB/Swiss-Prot;Acc:P37377]
ENSRNOG00000003388	-0.699732	0.579711	-2.11537	257649	Cenpf	centromere protein F [Source:RefSeq peptide;Acc:NP_001094297]
ENSRNOG00000006787	-0.449888	0.598947	-2.12574	298298	Dhcr24	24-dehydrocholesterol reductase Precursor (EC 1.3.1.-)(3-beta-hydroxysterol delta-24-reductase) [Source:UniProtKB/Swiss-Prot;Acc:Q5BQE6]
ENSRNOG00000007690	0.58058	0.588286	-2.13866	314004	Cmpk2	UMP-CMP kinase 2 [Source:RefSeq peptide;Acc:NP_001101487]
ENSRNOG00000028211	-0.386226	0.604058	-2.13917	288526	LOC288526	similar to DNA segment on chromosome X and Y (unique) 155 expressed sequence isoform 1 (LOC288526), mRNA [Source:RefSeq DNA;Acc:NM_001127246]
ENSRNOG00000003997	-0.552534	0.589128	-2.14591	289270	Pld5
ENSRNOG00000001623	-0.435412	0.604058	-2.14866	304056	Znf295	zinc finger protein 295 [Source:RefSeq peptide;Acc:NP_001100575]
ENSRNOG00000004305	-0.418579	0.604058	-2.15025	304883	Abl2	arg tyrosine kinase [Source:RefSeq peptide;Acc:NP_001100656]
ENSRNOG00000008019	-0.401768	0.604058	-2.15034	117520	Oxr1	Oxidation resistance protein 1 (Protein C7) [Source:UniProtKB/Swiss-Prot;Acc:Q4V8B0]
ENSRNOG00000015695	-0.54719	0.591443	-2.15799	292077	Sult5a1	sulfotransferase family 5A, member 1 [Source:RefSeq peptide;Acc:NP_001099664]
ENSRNOG00000000723	0.475438	0.605275	-2.15911	309607	RT1-CE5	RT1 class I, locus CE5 isoform 2 [Source:RefSeq peptide;Acc:NP_001029158]
ENSRNOG00000002006	0.551631	0.591708	-2.1636	64565	Tmprss11d	Transmembrane protease serine 11D Precursor (EC 3.4.21.-)(Airway trypsin-like protease)(AT)(Adrenal secretory serine protease)(AsP) [Contains Transmembrane protease serine 11D non-catalytic chain;Transmembrane protease serine 11D catalytic chain] [Source:UniProtKB/Swiss-Prot;Acc:Q8VHJ4]
ENSRNOG00000011284	-0.456885	0.605275	-2.17037	310849	Sgms2	Phosphatidylcholine:ceramide cholinephosphotransferase 2 (EC 2.7.8.27)(Sphingomyelin synthase 2) [Source:UniProtKB/Swiss-Prot;Acc:Q4JM44]
ENSRNOG00000004019	0.428072	0.605275	-2.17662	29380	Phlda1	Pleckstrin homology-like domain family A member 1 (Proline- and glutamine-rich protein)(PQ-rich protein)(PQR protein) [Source:UniProtKB/Swiss-Prot;Acc:Q9QZA1]
ENSRNOG00000019004	-0.533011	0.598947	-2.17937	498911	Mt4	metallothionein 4 [Source:RefSeq peptide;Acc:NP_001119556]
ENSRNOG00000021501	0.448822	0.605275	-2.18785	NA	NA	NA
ENSRNOG00000003613	-0.409673	0.605275	-2.19017	54252		Midline-1 (Tripartite motif-containing protein 18) [Source:UniProtKB/Swiss-Prot;Acc:P82458]
ENSRNOG00000000454	0.393427	0.605275	-2.19086	365542	RT1-DOb	RT1 class II, DO beta [Source:RefSeq peptide;Acc:NP_001008846]
ENSRNOG00000015081	0.528319	0.605275	-2.19546	170570	Acot12	Acyl-coenzyme A thioesterase 12 (Acyl-CoA thioesterase 12)(EC 3.1.2.1)(Acyl-CoA thioester hydrolase 12)(Cytoplasmic acetyl-CoA hydrolase 1)(rCACH-1)(CACH-1)(rACH) [Source:UniProtKB/Swiss-Prot;Acc:Q99NB7]
ENSRNOG00000002906	0.53247	0.604058	-2.20004	84385	Nr1i2	Nuclear receptor subfamily 1 group I member 2 (Pregnane X receptor)(Orphan nuclear receptor PXR) [Source:UniProtKB/Swiss-Prot;Acc:Q9R1A7]
ENSRNOG00000025007	0.75121	0.605275	-2.21154	NA	NA	NA
ENSRNOG00000004537	0.546308	0.605275	-2.21373	83574	Rxrg	Retinoic acid receptor RXR-gamma (Retinoid X receptor gamma)(Nuclear receptor subfamily 2 group B member 3) [Source:UniProtKB/Swiss-Prot;Acc:Q5BJR8]
ENSRNOG00000001425	-0.427579	0.605275	-2.21596	114203	Sh2b2	SH2B adapter protein 2 (SH2 and PH domain-containing adapter protein APS)(Adapter protein with pleckstrin homology and Src homology 2 domains) [Source:UniProtKB/Swiss-Prot;Acc:Q9Z200]
ENSRNOG00000023463	0.54808	0.605275	-2.21788	303905	Parp9	poly (ADP-ribose) polymerase family, member 9 [Source:RefSeq peptide;Acc:NP_001096821]
ENSRNOG00000000839	-0.396756	0.605275	-2.21825	361794	Nfkbil1	NF-kappa-B inhibitor-like protein 1 (Nuclear factor of kappa light polypeptide gene enhancer in B-cells inhibitor-like 1)(Inhibitor of kappa B-like protein)(I-kappa-B-like protein)(IkappaBL) [Source:UniProtKB/Swiss-Prot;Acc:Q8R2H1]
ENSRNOG00000013390	-0.540209	0.605275	-2.22482	500262	LOC364228,Kbtbd8	kelch repeat and BTB (POZ) domain containing 8 [Source:RefSeq peptide;Acc:NP_001102720]
ENSRNOG00000026936	0.541073	0.605275	-2.22684	406865	G6b	Protein G6b Precursor [Source:UniProtKB/Swiss-Prot;Acc:Q6MG59]
ENSRNOG00000014549	-0.717898	0.605275	-2.22897	310460	Sgef	NA
ENSRNOG00000002241	-0.400736	0.605275	-2.22974	171460	Hspbap1	HSPB1-associated protein 1 (27 kDa heat shock protein-associated protein 1)(Protein associated with small stress protein 1) [Source:UniProtKB/Swiss-Prot;Acc:Q5BKC6]
ENSRNOG00000006366	-0.514894	0.605275	-2.23207	NA	NA	NA
ENSRNOG00000012820	0.400859	0.605275	-2.23533	25230	Add3	Gamma-adducin (Adducin-like protein 70)(Protein kinase C-binding protein 35H) [Source:UniProtKB/Swiss-Prot;Acc:Q62847]
ENSRNOG00000022836	0.545709	0.605275	-2.23749	NA	NA	NA
ENSRNOG00000001984	0.472183	0.605275	-2.2396	25471	Kcne1	Potassium voltage-gated channel subfamily E member 1 (IKs producing slow voltage-gated potassium channel subunit beta Mink)(Minimal potassium channel)(Delayed rectifier potassium channel subunit IsK) [Source:UniProtKB/Swiss-Prot;Acc:P15383]
ENSRNOG00000026975	0.429467	0.605275	-2.24363	NA	NA	NA
ENSRNOG00000026454	0.383766	0.605275	-2.24376	NA	NA	NA
ENSRNOG00000006060	-0.405086	0.605275	-2.24583	299996	NA	NA
ENSRNOG00000011367	0.395517	0.605275	-2.25774	361631	NA	cytochrome P450, family 2, subfamily R, polypeptide 1 [Source:RefSeq peptide;Acc:NP_001101969]
ENSRNOG00000020155	-0.408628	0.605275	-2.25817	116554		Mitogen-activated protein kinase 8 (MAP kinase 8)(MAPK 8)(EC 2.7.11.24)(Stress-activated protein kinase JNK1)(c-Jun N-terminal kinase 1)(SAPK gamma)(p54 gamma) [Source:UniProtKB/Swiss-Prot;Acc:P49185]
ENSRNOG00000019892	-0.44954	0.605275	-2.25967	367314	Lrrfip1	Leucine-rich repeat flightless-interacting protein 1 (LRR FLII-interacting protein 1) [Source:UniProtKB/Swiss-Prot;Acc:Q66HF9]
ENSRNOG00000011598	0.389686	0.605275	-2.26086	117261	NA	Solute carrier family 15 member 1 (Peptide transporter 1)(Oligopeptide transporter, small intestine isoform)(Intestinal H(+)/peptide cotransporter)(Proton-coupled dipeptide cotransporter) [Source:UniProtKB/Swiss-Prot;Acc:P51574]
ENSRNOG00000020837	-0.443962	0.605275	-2.26201	NA	NA	CD300 antigen like family member G Gene [Source:MGI (curated);Acc:MGI:1289168]
ENSRNOG00000005641	0.388102	0.605275	-2.26224	313101	NA	F-box and leucine-rich repeat protein 4 [Source:RefSeq peptide;Acc:NP_001101389]
ENSRNOG00000027149	0.405028	0.605275	-2.26365	498828,499794,503169,81764	Rpl10,RGD1564963,RGD1563861,RGD1561736,LOC689075	60S ribosomal protein L10 [Source:UniProtKB/Swiss-Prot;Acc:Q6PDV7]
ENSRNOG00000014504	-0.404665	0.605275	-2.26771	25663	Il1r1	Interleukin-1 receptor type 1 Precursor (IL-1RT-1)(IL-1RT1)(IL-1R-1)(Interleukin-1 receptor type I)(Interleukin-1 receptor alpha)(IL-1R-alpha)(p80)(CD121 antigen-like family member A)(CD121a antigen) [Source:UniProtKB/Swiss-Prot;Acc:Q02955]
ENSRNOG00000010527	0.534503	0.605275	-2.26907	24795	Serpina3n	Serine protease inhibitor A3N Precursor (Serpin A3N)(Contrapsin-like protease inhibitor 6)(CPI-26)(Serine protease inhibitor 3)(SPI-3)(SPI-2.2) [Source:UniProtKB/Swiss-Prot;Acc:P09006]
ENSRNOG00000001856	-0.678985	0.605275	-2.27302	NA	NA	NA
ENSRNOG00000004011	-0.470727	0.605275	-2.27379	299730	Nedd1	neural precursor cell expressed, developmentally down-regulated 1 [Source:RefSeq peptide;Acc:NP_001100249]
ENSRNOG00000007723	0.532153	0.605275	-2.27455	NA	NA	NA
ENSRNOG00000028128	-0.389407	0.605275	-2.276	NA	NA	NA
ENSRNOG00000005542	-0.436688	0.605275	-2.27696	54225	Apob	Apolipoprotein B-100 Precursor (Apo B-100) [Contains Apolipoprotein B-48(Apo B-48)] [Source:UniProtKB/Swiss-Prot;Acc:Q7TMA5]
ENSRNOG00000004302	0.572301	0.605275	-2.28781	24616	Pah	Phenylalanine-4-hydroxylase (PAH)(EC 1.14.16.1)(Phe-4-monooxygenase) [Source:UniProtKB/Swiss-Prot;Acc:P04176]
ENSRNOG00000021012	-0.423338	0.605275	-2.29157	310659	Rfx5	regulatory factor X, 5 (influences HLA class II expression) [Source:RefSeq peptide;Acc:NP_001101164]
ENSRNOG00000023350	-0.53921	0.605275	-2.29303	NA	NA	zinc finger protein 27 Gene [Source:MGI (curated);Acc:MGI:99174]
ENSRNOG00000017445	0.373006	0.605275	-2.29416	291081	Tubb2b	Tubulin beta-2B chain (T beta-15) [Source:UniProtKB/Swiss-Prot;Acc:Q3KRE8]
ENSRNOG00000028282	0.380767	0.605275	-2.29518	NA	NA	NA
ENSRNOG00000021327	-0.388271	0.605275	-2.29586	NA	NA	NA
ENSRNOG00000000451	0.540042	0.605275	-2.30083	309621	RT1-Ba	RT1 class II, locus Ba [Source:RefSeq peptide;Acc:NP_001008831]
ENSRNOG00000014882	-0.387292	0.605275	-2.30205	170632	Fgf11	fibroblast growth factor 11 [Source:RefSeq peptide;Acc:NP_570829]
ENSRNOG00000015440	-0.399941	0.605275	-2.3041	NA	NA	Werner syndrome homolog (human) Gene [Source:MGI Symbol;Acc:MGI:109635]
ENSRNOG00000006305	-0.609484	0.605275	-2.30992	29642	Slc38a2	Sodium-coupled neutral amino acid transporter 2 (Amino acid transporter A2)(System A amino acid transporter 2)(System N amino acid transporter 2)(System A transporter 1)(Solute carrier family 38 member 2) [Source:UniProtKB/Swiss-Prot;Acc:Q9JHE5]
ENSRNOG00000009114	-0.596897	0.605275	-2.31042	500400	Fam110b	Protein FAM110B [Source:UniProtKB/Swiss-Prot;Acc:Q5BJX5]
ENSRNOG00000008144	1.37615	0.605275	-2.3155	24508	Irf1	Interferon regulatory factor 1 (IRF-1) [Source:UniProtKB/Swiss-Prot;Acc:P23570]
ENSRNOG00000016245	-0.545372	0.608694	-2.31933	307757	Neto2	Neuropilin and tolloid-like protein 2 Precursor (Brain-specific transmembrane protein containing 2 CUB and 1 LDL-receptor class A domains protein 2) [Source:UniProtKB/Swiss-Prot;Acc:C6K2K4]
ENSRNOG00000023428	-0.550838	0.605275	-2.32043	497931	Pik3r5	NA
ENSRNOG00000001404	-0.370103	0.608694	-2.32079	304375	Agfg2	ArfGAP with FG repeats 2 [Source:RefSeq peptide;Acc:NP_001100601]
ENSRNOG00000008193	-0.40113	0.608694	-2.33114	54243	Cr1l	Complement regulatory protein Crry Precursor (Antigen 5I2) [Source:UniProtKB/Swiss-Prot;Acc:Q63135]
ENSRNOG00000027245	-0.4032	0.608694	-2.33286	498662	LOC498662	Uncharacterized protein C8orf42 homolog [Source:UniProtKB/Swiss-Prot;Acc:Q498E2]
ENSRNOG00000015205	0.387912	0.608694	-2.33879	64001	Cyb5a	Cytochrome b5 [Source:UniProtKB/Swiss-Prot;Acc:P00173]
ENSRNOG00000020105	-0.524225	0.605275	-2.34109	316624	Klhl30	NA
ENSRNOG00000008260	-0.607102	0.605275	-2.34179	NA	Cep152	NA
ENSRNOG00000006612	-0.380592	0.608694	-2.3486	303200	Map2k3	mitogen activated protein kinase kinase 3 [Source:RefSeq peptide;Acc:NP_001094144]
ENSRNOG00000001242	0.382505	0.608694	-2.35007	499422,25260	Gstt3,Gstt1	Glutathione S-transferase theta-1 (EC 2.5.1.18)(GST class-theta-1)(Glutathione S-transferase 5)(GST 5-5) [Source:UniProtKB/Swiss-Prot;Acc:Q01579]
ENSRNOG00000017869	0.432138	0.608694	-2.35333	292060	Irf8	interferon regulatory factor 8 [Source:RefSeq peptide;Acc:NP_001008722]
ENSRNOG00000012464	0.737282	0.608694	-2.35627	24172	NA	Alcohol dehydrogenase 1 (EC 1.1.1.1)(Alcohol dehydrogenase A subunit) [Source:UniProtKB/Swiss-Prot;Acc:P06757]
ENSRNOG00000014185	0.504196	0.608694	-2.35662	290685	Tktl2	transketolase-like 2 [Source:RefSeq peptide;Acc:NP_001099550]
ENSRNOG00000021926	0.496705	0.608694	-2.35664	NA	NA	NA
ENSRNOG00000008652	-0.523915	0.608694	-2.36069	315843	RGD1564964	similar to WD repeat domain 11 protein (RGD1564964), mRNA [Source:RefSeq DNA;Acc:NM_001134564]
ENSRNOG00000000299	-0.398962	0.608694	-2.36134	294515	Foxo3	forkhead box O3 [Source:RefSeq peptide;Acc:NP_001099865]
ENSRNOG00000022158	-0.37282	0.608694	-2.36272	NA	NA	NA
ENSRNOG00000005341	0.527329	0.608694	-2.36558	295620	Upp2	uridine phosphorylase 2 [Source:RefSeq peptide;Acc:NP_001099951]
ENSRNOG00000008481	0.649856	0.608694	-2.37008	362384	Reep1	receptor accessory protein 1 [Source:RefSeq peptide;Acc:NP_001102103]
ENSRNOG00000027335	-0.388724	0.608694	-2.37025	NA	NA	NA
ENSRNOG00000000795	0.538276	0.608694	-2.37124	24750	RT1-N3	RT1 class Ib, locus N3 [Source:RefSeq peptide;Acc:NP_001008855]
ENSRNOG00000024319	-0.425065	0.608694	-2.37355	NA	NA	NA
ENSRNOG00000000876	-0.671031	0.608694	-2.37959	NA	NA	NA
ENSRNOG00000016616	-0.50916	0.608694	-2.38087	64361	Prl7a3	Prolactin-7A2 Precursor (Placental prolactin-like protein F)(PRL-like protein F)(PLP-F) [Source:UniProtKB/Swiss-Prot;Acc:Q9R006]
ENSRNOG00000007657	0.423528	0.609433	-2.38143	298101	Col27a1	Collagen alpha-1(XXVII) chain Precursor [Source:UniProtKB/Swiss-Prot;Acc:Q80ZF0]
ENSRNOG00000016791	-0.393929	0.609433	-2.38481	29194	Chka	Choline kinase alpha (CK)(EC 2.7.1.32)(CHETK-alpha)(Ethanolamine kinase;)(EK)(EC 2.7.1.82) [Source:UniProtKB/Swiss-Prot;Acc:Q01134]
ENSRNOG00000008187	0.474744	0.609433	-2.38486	315579	Ubash3b	NA
ENSRNOG00000004151	0.538805	0.609551	-2.38758	NA	NA	NA
ENSRNOG00000019311	0.420561	0.611256	-2.3938	309452	Nfkb2	nuclear factor of kappa light polypeptide gene enhancer in B-cells 2, p49/p100 [Source:RefSeq peptide;Acc:NP_001008350]
ENSRNOG00000025256	-0.512996	0.608694	-2.39501	NA	NA	NA
ENSRNOG00000019616	-0.370587	0.611256	-2.39668	192107	Prss8	Prostasin Precursor (EC 3.4.21.-)(Serine protease 8) [Contains Prostasin light chain;Prostasin heavy chain] [Source:UniProtKB/Swiss-Prot;Acc:Q9ES87]
ENSRNOG00000024355	0.561177	0.611256	-2.39842	NA	NA	NA
ENSRNOG00000004734	-0.387304	0.611256	-2.40062	NA	NA	NA
ENSRNOG00000010466	-0.369608	0.611256	-2.4027	296733	RGD1306404	similar to mKIAA1402 protein (RGD1306404), mRNA [Source:RefSeq DNA;Acc:NM_001106574]
ENSRNOG00000010664	-0.470439	0.611256	-2.40635	308751	Wdr73	WD repeat domain 73 [Source:RefSeq peptide;Acc:NP_001100995]
ENSRNOG00000005871	0.480364	0.611256	-2.40758	60582	Il1rn	Interleukin-1 receptor antagonist protein Precursor (IL-1ra)(IL-1RN)(IRAP)(IL1 inhibitor) [Source:UniProtKB/Swiss-Prot;Acc:P25086]
ENSRNOG00000023549	-0.781956	0.609433	-2.40824	365038	Samd5	sterile alpha motif domain containing 5 [Source:RefSeq peptide;Acc:NP_001102371]
ENSRNOG00000022975	0.364083	0.611408	-2.41028	362966	NA	NA
ENSRNOG00000003492	0.408441	0.612135	-2.41377	85246	Gas7	Growth arrest-specific protein 7 (GAS-7) [Source:UniProtKB/Swiss-Prot;Acc:O55148]
ENSRNOG00000013928	-0.479442	0.61237	-2.41657	306871	NA	Dsp protein Fragment [Source:UniProtKB/TrEMBL;Acc:Q4QQR7]
ENSRNOG00000011841	-0.48522	0.612534	-2.41927	25595	Map2	Microtubule-associated protein 2 (MAP-2) [Source:UniProtKB/Swiss-Prot;Acc:P15146]
ENSRNOG00000017821	0.464801	0.615546	-2.4259	83784	Agxt2	Alanine--glyoxylate aminotransferase 2, mitochondrial Precursor (AGT 2)(EC 2.6.1.44)((R)-3-amino-2-methylpropionate--pyruvate transaminase)(EC 2.6.1.40)(Beta-alanine-pyruvate aminotransferase)(Beta-ALAAT II)(D-AIBAT) [Source:UniProtKB/Swiss-Prot;Acc:Q64565]
ENSRNOG00000008356	-0.372664	0.615546	-2.43327	315820	Myo5c	myosin VC [Source:RefSeq peptide;Acc:NP_001101637]
ENSRNOG00000001651	0.379193	0.615546	-2.43922	155696	Dcbld2	Discoidin, CUB and LCCL domain-containing protein 2 Precursor (Endothelial and smooth muscle cell-derived neuropilin-like protein) [Source:UniProtKB/Swiss-Prot;Acc:Q91ZV2]
ENSRNOG00000002525	0.508188	0.615546	-2.44433	29527	Ptgs2	Prostaglandin G/H synthase 2 Precursor (EC 1.14.99.1)(Cyclooxygenase-2)(COX-2)(Prostaglandin-endoperoxide synthase 2)(Prostaglandin H2 synthase 2)(PGH synthase 2)(PGHS-2)(PHS II) [Source:UniProtKB/Swiss-Prot;Acc:P35355]
ENSRNOG00000013468	0.395527	0.615546	-2.44512	362676	RGD1308251	similar to RIKEN cDNA 2810405K02 (RGD1308251), mRNA [Source:RefSeq DNA;Acc:NM_001108697]
ENSRNOG00000027076	-1.1036	0.615546	-2.44634	114507	Slc5a3	solute carrier family 5 (inositol transporters), member 3 [Source:RefSeq peptide;Acc:NP_446167]
ENSRNOG00000022428	0.384106	0.615546	-2.44792	499308	Flrt1	fibronectin leucine rich transmembrane protein 1 [Source:RefSeq peptide;Acc:NP_001102630]
ENSRNOG00000004100	0.446922	0.615546	-2.44926	78969	Trib1	tribbles homolog 1 [Source:RefSeq peptide;Acc:NP_076475]
ENSRNOG00000017257	0.513079	0.615546	-2.45141	NA	NA	NA
ENSRNOG00000000876	-0.682434	0.615546	-2.45237	NA	NA	NA
ENSRNOG00000010132	0.362575	0.615546	-2.4555	NA	NA	NA
ENSRNOG00000009465	0.621969	0.615546	-2.45676	310552	Sfrp2	secreted frizzled-related protein 2 [Source:RefSeq peptide;Acc:NP_001094170]
ENSRNOG00000000609	-0.383385	0.615546	-2.46126	171458	RGD1559495,Ipmk	Inositol polyphosphate multikinase (EC 2.7.1.151)(Inositol 1,3,4,6-tetrakisphosphate 5-kinase) [Source:UniProtKB/Swiss-Prot;Acc:Q99NI4]
ENSRNOG00000025240	0.363071	0.615546	-2.46421	NA	NA	NA
ENSRNOG00000002204	-0.378695	0.618097	-2.47198	289502	Ccdc158
ENSRNOG00000011507	-0.489427	0.615546	-2.47372	84591	Pick1	PRKCA-binding protein (Protein kinase C-alpha-binding protein)(Protein interacting with C kinase 1) [Source:UniProtKB/Swiss-Prot;Acc:Q9EP80]
ENSRNOG00000011140	0.385303	0.618097	-2.47545	361118	RGD1309676	Uncharacterized protein C10orf58 homolog Precursor [Source:UniProtKB/Swiss-Prot;Acc:Q6AXX6]
ENSRNOG00000006559	-0.492096	0.615546	-2.47634	116633	Akap8	A-kinase anchor protein 8 (AKAP-8)(A-kinase anchor protein 95 kDa)(AKAP 95) [Source:UniProtKB/Swiss-Prot;Acc:Q63014]
ENSRNOG00000001301	0.546942	0.618097	-2.48038	NA	NA	NA
ENSRNOG00000027808	-0.492317	0.615546	-2.48048	684470,691533	Lilrc1,LOC684470	leukocyte immunoglobulin-like receptor [Source:RefSeq peptide;Acc:NP_001070261]
ENSRNOG00000017416	0.403588	0.618097	-2.48367	291463	Ppic	peptidylprolyl isomerase C [Source:RefSeq peptide;Acc:NP_001004215]
ENSRNOG00000017929	0.418144	0.618097	-2.48861	NA	NA	NA
ENSRNOG00000021546	-0.4228	0.618097	-2.48889	500449	Sit1	Signaling threshold-regulating transmembrane adapter 1 (Suppression-inducing transmembrane adapter 1)(SHP2-interacting transmembrane adapter protein) [Source:UniProtKB/Swiss-Prot;Acc:Q5M869]
ENSRNOG00000025722	0.48737	0.618097	-2.48897	NA	NA	NA
ENSRNOG00000000876	-0.703896	0.618097	-2.49009	NA	NA	NA
ENSRNOG00000004929	0.54902	0.618097	-2.49106	NA	NA	NA
ENSRNOG00000007816	-0.721719	0.618502	-2.49743	NA	NA	NA
ENSRNOG00000021613	0.519066	0.618502	-2.49853	NA	NA	NA
ENSRNOG00000008716	-0.358987	0.618502	-2.49959	24587	Nefh	Neurofilament heavy polypeptide (NF-H)(Neurofilament triplet H protein)(200 kDa neurofilament protein) [Source:UniProtKB/Swiss-Prot;Acc:P16884]
